# Supplementary material for: Whole-exome sequencing reveals a comprehensive germline mutation landscape and identifies twelve novel predisposition genes in Chinese prostate cancer patients
Source: PLoS Genet. 2022 Sep 12;18(9):e1010373. doi: 10.1371/journal.pgen.1010373 (PMC9499300; doi:10.1371/journal.pgen.1010373)
Supplement: S1 Table — (XLSX) [file pgen.1010373.s016.xlsx]

## Sheet: S1 Table
S1 Table. Summary of predefined predisposition gene panel of 1,166 genes. The table provides the details of the 1166 genes. The name of each gene is in the column A. The columns B to G are the categories we used to classify the genes: "ACMG", "BROCA", "DDR Gene", "Prostate cancer related predisposition gene","Predispostion genes in cancers", "Cancer genes (COSMIC)". If a gene belongs to the categ…
Gene name	ACMG[1](N=59)	BROCA[2](N=74)	DDR Gene[3](N=275)	Prostate cancer related predisposition gene[4, 5](N=177)	Predisposition genes in cancers[6](N=125)	Cancer genes (COSMIC)[7](N=723)	Sum
A1CF						1	1
ABCB11					1		1
ABI1						1	1
ABL1						1	1
ABL2						1	1
ACKR3						1	1
ACSL3						1	1
ACSL6						1	1
ACTA2	1						1
ACTC1	1						1
ACVR1						1	1
ACVR2A						1	1
ADGRG1				1			1
ADNP				1			1
AEN			1				1
AFDN						1	1
AFF1						1	1
AFF3						1	1
AFF4						1	1
AFM				1			1
AIP					1		1
AKAP8P1				1			1
AKAP9						1	1
AKT1		1				1	2
AKT2						1	1
AKT3						1	1
AL0220				1			1
ALDH2						1	1
ALK		1			1	1	3
ALKBH1			1				1
ALKBH2			1				1
ALKBH3			1				1
AMER1						1	1
ANK1						1	1
ANKRD36				1			1
APC	1	1			1	1	4
APEX1			1				1
APEX2			1				1
APITD1			1				1
APLF			1				1
APOB	1						1
APOBEC3B						1	1
APTX			1				1
AR				1		1	2
ARAF						1	1
ARHGAP26						1	1
ARHGAP5						1	1
ARHGAP6				1			1
ARHGEF10						1	1
ARHGEF10L						1	1
ARHGEF12						1	1
ARID1A						1	1
ARID1B						1	1
ARID2						1	1
ARMC2				1			1
ARNT						1	1
ASCC3			1				1
ASCL2				1			1
ASPSCR1						1	1
ASXL1						1	1
ASXL2						1	1
ATAT1				1			1
ATF1						1	1
ATIC						1	1
ATM		1	1	1	1	1	5
ATP11AUN				1			1
ATP1A1						1	1
ATP2B3						1	1
ATP7B	1						1
ATP9B				1			1
ATR		1	1			1	3
ATRIP			1				1
ATRX			1			1	2
AXIN1						1	1
AXIN2		1			1	1	3
B2M						1	1
B3GAT1				1			1
BABAM1			1				1
BAP1		1			1	1	3
BARD1		1	1		1	1	4
BAX						1	1
BAZ1A						1	1
BCAS2			1				1
BCL10						1	1
BCL11A						1	1
BCL11B						1	1
BCL2				1		1	2
BCL2L11				1			1
BCL2L12						1	1
BCL3						1	1
BCL6						1	1
BCL7A						1	1
BCL9						1	1
BCL9L						1	1
BCLAF1						1	1
BCOR						1	1
BCORL1						1	1
BCR						1	1
BIK				1			1
BIN1				1			1
BIRC3						1	1
BIRC6						1	1
BLM			1		1	1	3
BMI1P1				1			1
BMP5						1	1
BMPR1A	1	1			1	1	4
BRAF						1	1
BRCA1	1	1	1		1	1	5
BRCA2	1	1	1		1	1	5
BRCC3			1				1
BRD3						1	1
BRD4						1	1
BRE			1				1
BRIP1		1	1		1	1	4
BTG1						1	1
BTK						1	1
BUB1B					1	1	2
C15orf65						1	1
C2orf43				1			1
CACNA1D						1	1
CACNA1S	1						1
CALR						1	1
CAMTA1						1	1
CANT1						1	1
CARD11						1	1
CARS						1	1
CAS				1			1
CASC17				1			1
CASC19				1			1
CASC8				1			1
CASP3						1	1
CASP8				1		1	2
CASP9						1	1
CBFA2T3						1	1
CBFB						1	1
CBL					1	1	2
CBLB						1	1
CBLC						1	1
CCAT2				1			1
CCDC6						1	1
CCHCR1				1			1
CCNB1IP1						1	1
CCNC						1	1
CCND1						1	1
CCND2						1	1
CCND3						1	1
CCNE1						1	1
CCNH			1				1
CCR4						1	1
CCR7						1	1
CD209						1	1
CD274						1	1
CD28						1	1
CD74						1	1
CD79A						1	1
CD79B						1	1
CDC25A			1				1
CDC25B			1				1
CDC25C			1				1
CDC5L			1				1
CDC73					1	1	2
CDCA7				1			1
CDH1		1			1	1	3
CDH10						1	1
CDH11						1	1
CDH17						1	1
CDK12		1				1	2
CDK4		1			1	1	3
CDK6						1	1
CDK7			1				1
CDKN1A						1	1
CDKN1B				1	1	1	3
CDKN2A		1			1	1	3
CDKN2B-AS1				1			1
CDKN2C						1	1
CDX2						1	1
CDYL				1			1
CEBPA					1	1	2
CEP89						1	1
CETN2			1				1
CHAF1A			1				1
CHCHD7						1	1
CHD2						1	1
CHD3				1			1
CHD4						1	1
CHEK1		1	1				2
CHEK2		1	1		1	1	4
CHIC2						1	1
CHST11						1	1
CIC						1	1
CIITA						1	1
CLIP1						1	1
CLK2			1				1
CLP1						1	1
CLTC						1	1
CLTCL1						1	1
CNBD1						1	1
CNBP						1	1
CNOT3						1	1
CNTNAP2						1	1
CNTRL						1	1
COL1A1						1	1
COL23A1				1			1
COL2A1						1	1
COL3A1	1					1	2
COL7A1					1		1
COMMD7				1			1
COX6C						1	1
CPEB3						1	1
CPVL				1			1
CREB1						1	1
CREB3L1						1	1
CREB3L2						1	1
CREBBP						1	1
CRLF2						1	1
CRNKL1						1	1
CRTC1						1	1
CRTC3						1	1
CSF1R						1	1
CSF3R						1	1
CSMD3						1	1
CTBP2				1			1
CTCF						1	1
CTNNA1		1					1
CTNNA2						1	1
CTNNB1						1	1
CTNND1						1	1
CTNND2						1	1
CUL3			1			1	2
CUL4A			1				1
CUL5			1				1
CUX1						1	1
CXCR4						1	1
CYLD					1	1	2
CYP2C8						1	1
CYSLTR2						1	1
DAB2IP				1			1
DAXX						1	1
DCAF12L2						1	1
DCC						1	1
DCLRE1A			1				1
DCLRE1B			1				1
DCLRE1C			1				1
DCTN1						1	1
DDB1			1				1
DDB2			1		1	1	3
DDIT3						1	1
DDR2						1	1
DDX10						1	1
DDX3X						1	1
DDX5						1	1
DDX6						1	1
DEDD2				1			1
DEK						1	1
DGCR8						1	1
DGKK				1			1
DICER1		1			1	1	3
DIS3L2					1		1
DKC1					1		1
DMC1			1				1
DNA2			1				1
DNAJB1						1	1
DNM2						1	1
DNMT3A						1	1
DNMT3B				1			1
DNTT			1				1
DOCK2				1			1
DOCK8					1		1
DROSHA						1	1
DSC2	1						1
DSG2	1						1
DSP	1						1
DUBR				1			1
DUT			1				1
DUX4L1						1	1
EBF1						1	1
EBF2				1			1
ECT2L						1	1
EED						1	1
EEFSEC				1			1
EGFR					1	1	2
EHBP1				1			1
EID3			1				1
EIF1AX						1	1
EIF3E						1	1
EIF4A2						1	1
ELANE					1		1
ELF3						1	1
ELF4						1	1
ELK4						1	1
ELL						1	1
ELN						1	1
EME1			1				1
EME2			1				1
EML4						1	1
EMSY				1			1
ENDOV			1				1
EP300						1	1
EPAS1						1	1
EPCAM		1			1		2
EPHA3						1	1
EPHA7						1	1
EPS15						1	1
ERBB2						1	1
ERBB3						1	1
ERBB4						1	1
ERC1						1	1
ERCC1			1				1
ERCC2			1		1	1	3
ERCC3			1		1	1	3
ERCC4			1		1	1	3
ERCC5			1		1	1	3
ERCC6			1				1
ERCC8			1				1
ERG						1	1
ESR1						1	1
ETNK1						1	1
ETV1						1	1
ETV4						1	1
ETV5						1	1
ETV6						1	1
EWSR1						1	1
EXO1			1				1
EXO5			1				1
EXT1					1	1	2
EXT2					1	1	2
EZH2						1	1
EZR						1	1
FAAP100			1				1
FAAP20			1				1
FAAP24			1				1
FAH					1		1
FAM131B						1	1
FAM135B						1	1
FAM175A			1				1
FAM47C						1	1
FAM83F				1			1
FAN1			1				1
FANCA			1		1	1	3
FANCB			1				1
FANCC			1		1	1	3
FANCD2			1			1	2
FANCE			1			1	2
FANCF			1			1	2
FANCG			1		1	1	3
FANCI			1				1
FANCL			1				1
FANCM		1	1				2
FARP2				1			1
FAS					1	1	2
FAT1						1	1
FAT3						1	1
FAT4						1	1
FBLN2						1	1
FBN1	1						1
FBRSL1				1			1
FBXO11						1	1
FBXW7						1	1
FCGR2B						1	1
FCRL4						1	1
FEN1			1			1	2
FERMT2				1			1
FES						1	1
FEV						1	1
FGF10				1			1
FGFR1						1	1
FGFR1OP						1	1
FGFR2						1	1
FGFR3						1	1
FGFR4						1	1
FH		1			1	1	3
FHIT						1	1
FIP1L1						1	1
FKBP9						1	1
FLCN		1			1	1	3
FLI1						1	1
FLNA						1	1
FLT3						1	1
FLT4						1	1
FNBP1						1	1
FOXA1						1	1
FOXL2						1	1
FOXO1						1	1
FOXO3						1	1
FOXO4						1	1
FOXP1						1	1
FOXP4				1			1
FOXR1						1	1
FSTL3						1	1
FUBP1						1	1
FUS						1	1
GADD45A			1				1
GADD45G			1				1
GALNT12		1			1		2
GAS7						1	1
GATA1						1	1
GATA2					1	1	2
GATA3						1	1
GBA					1		1
GDF7				1			1
GEN1		1	1				2
GJB2					1		1
GLA	1						1
GLI1						1	1
GMPS						1	1
GNA11						1	1
GNAI2P1				1			1
GNAQ						1	1
GNAS						1	1
GOLGA5						1	1
GOLPH3L				1			1
GOPC						1	1
GPC3					1	1	2
GPC5						1	1
GPHN						1	1
GREM1		1			1		2
GRHL1				1			1
GRIN2A						1	1
GRM3						1	1
GTF2H1			1				1
GTF2H2			1				1
GTF2H3			1				1
GTF2H4			1				1
GTF2H5			1				1
H2AFX			1				1
H3F3A						1	1
H3F3B						1	1
HAUS6				1			1
HELQ			1				1
HERC2			1				1
HERPUD1						1	1
HES1			1				1
HEY1						1	1
HFE					1		1
HFM1			1				1
HIF1A						1	1
HIP1						1	1
HIST1H3B						1	1
HIST1H4I						1	1
HLA-A						1	1
HLA-DOA				1			1
HLA-DPA1				1			1
HLA-DRA				1			1
HLF						1	1
HLTF			1				1
HMBS					1		1
HMGA1						1	1
HMGA2						1	1
HMGB1			1				1
HMGB2			1				1
HMGN2P46						1	1
HNF1A						1	1
HNF1B				1			1
HNRNPA1P57				1			1
HNRNPA2B1						1	1
HOOK3						1	1
HOXA11						1	1
HOXA13						1	1
HOXA9						1	1
HOXB13		1		1	1		3
HOXC11						1	1
HOXC13						1	1
HOXD11						1	1
HOXD13						1	1
HRAS					1	1	2
HSP90AA1						1	1
HSP90AB1						1	1
HTR3B				1			1
HTR3C2P				1			1
HUS1			1				1
ID3						1	1
IDH1			1			1	2
IDH2						1	1
IGF2BP2						1	1
IGH						1	1
IGK						1	1
IGL						1	1
IKBKB						1	1
IKZF1						1	1
IL2						1	1
IL21R						1	1
IL6ST						1	1
IL7R						1	1
INCENP				1			1
INO80			1				1
IRF4						1	1
IRS4						1	1
IRX4				1			1
ISX						1	1
ITGA6				1			1
ITGAV						1	1
ITGB8				1			1
ITK					1	1	2
JAK1						1	1
JAK2						1	1
JAK3						1	1
JAZF1				1		1	2
JKAMPP1				1			1
JUN						1	1
KAT5			1				1
KAT6A						1	1
KAT6B						1	1
KAT7						1	1
KCNH2	1						1
KCNJ5						1	1
KCNN3				1			1
KCNQ1	1						1
KDM2A				1			1
KDM5A						1	1
KDM5C						1	1
KDM6A						1	1
KDR						1	1
KDSR						1	1
KEAP1						1	1
KIAA1549						1	1
KIF1B		1					1
KIF5B						1	1
KIT					1	1	2
KLF4						1	1
KLF6						1	1
KLK2				1		1	2
KLK3				1			1
KMT2A						1	1
KMT2C						1	1
KMT2D						1	1
KNL1				1		1	2
KNSTRN						1	1
KRAS						1	1
KRT78				1			1
KRT8				1			1
KTN1						1	1
LARP4B				1		1	2
LASP1						1	1
LATS1						1	1
LATS2						1	1
LCK						1	1
LCP1						1	1
LDAH				1			1
LDLR	1						1
LEF1						1	1
LEPROTL1						1	1
LHFPL6						1	1
LIFR						1	1
LIG1			1				1
LIG3			1				1
LIG4			1				1
LMNA	1					1	2
LMO1						1	1
LMO2						1	1
LMTK2				1			1
LPP						1	1
LRIG3						1	1
LRP1B						1	1
LSM14A						1	1
LYL1						1	1
LZTR1						1	1
MACC1						1	1
MAD1L1				1			1
MAD2L2			1				1
MAF						1	1
MAFB						1	1
MALAT1						1	1
MALT1						1	1
MAML2						1	1
MAP2K1				1		1	2
MAP2K2						1	1
MAP2K4						1	1
MAP3K1						1	1
MAP3K13						1	1
MAPK1						1	1
MAX					1	1	2
MB21D2						1	1
MBD2				1			1
MBD4			1				1
MBNL1				1			1
MDC1			1				1
MDM2						1	1
MDM4				1		1	2
MDS2						1	1
MECOM				1		1	2
MED12						1	1
MEN1	1	1			1	1	4
MET		1			1	1	3
MGMT			1			1	2
MITF		1			1	1	3
MLF1						1	1
MLH1	1	1	1		1	1	5
MLH3		1	1				2
MLLT1						1	1
MLLT10						1	1
MLLT11						1	1
MLLT3						1	1
MLLT6						1	1
MLPH				1			1
MMP14				1			1
MMP20				1			1
MMP7				1			1
MMS19			1				1
MN1						1	1
MNAT1			1				1
MNX1						1	1
MOB2				1			1
MORF4L1			1				1
MPG			1				1
MPHOSPH6				1			1
MPL						1	1
MPLKIP			1				1
MRE11A		1	1		1		3
MRPL40			1				1
MRPL52				1			1
MRTFA						1	1
MSH2	1	1	1		1	1	5
MSH3		1	1				2
MSH6	1	1	1		1	1	5
MSI2						1	1
MSMB				1			1
MSN						1	1
MTAP					1		1
MTCP1						1	1
MTOR						1	1
MUC1						1	1
MUC16						1	1
MUC4						1	1
MUS81			1				1
MUTYH	1	1	1		1	1	5
MYB						1	1
MYBPC3	1						1
MYC						1	1
MYCL						1	1
MYCN						1	1
MYD88						1	1
MYEOV				1			1
MYH11	1					1	2
MYH7	1						1
MYH9						1	1
MYL2	1						1
MYL3	1						1
MYO5A						1	1
MYO6				1			1
MYO9B				1			1
MYOD1						1	1
N4BP2						1	1
NAB2						1	1
NABP2			1				1
NACA						1	1
NBEA						1	1
NBN		1	1		1	1	4
NCKIPSD						1	1
NCOA1						1	1
NCOA2						1	1
NCOA4						1	1
NCOR1						1	1
NCOR2						1	1
NDRG1						1	1
NEDD9				1			1
NEIL1			1				1
NEIL2			1				1
NEIL3			1				1
NF1		1			1	1	3
NF2	1	1			1	1	4
NFATC2						1	1
NFE2L2						1	1
NFIB						1	1
NFKB2						1	1
NFKBIE						1	1
NHEJ1			1				1
NIN						1	1
NKX2-1						1	1
NKX3.1				1			1
NKX3-1				1			1
NOL10				1			1
NONO						1	1
NOTCH1						1	1
NOTCH2						1	1
NOTCH4				1			1
NPM1						1	1
NR4A3						1	1
NRAS						1	1
NRG1						1	1
NSD1						1	1
NSD2						1	1
NSD3						1	1
NSMCE1			1				1
NSMCE2			1				1
NSMCE3			1				1
NSMCE4A			1				1
NT5C2						1	1
NTHL1		1	1			1	3
NTRK1						1	1
NTRK3						1	1
NUDT1			1				1
NUDT11				1			1
NUDT15			1				1
NUDT18			1				1
NUMA1						1	1
NUP214						1	1
NUP98						1	1
NUTM1						1	1
NUTM2B						1	1
NUTM2D						1	1
OACYLP				1			1
ODC1-DT				1			1
OGG1			1				1
OLIG2						1	1
OMD						1	1
OTC	1						1
P2RY8						1	1
PABPC1						1	1
PAFAH1B2						1	1
Page				1			1
PALB2		1	1		1	1	4
PALLD		1					1
PARG			1				1
PARP1			1				1
PARP2			1				1
PARP3			1				1
PARP4			1				1
PARPBP			1				1
PATZ1						1	1
PAX3						1	1
PAX5						1	1
PAX7						1	1
PAX8						1	1
PAX9				1			1
PAXIP1			1				1
PBRM1						1	1
PBX1						1	1
PCAT1				1			1
PCAT19				1			1
PCBP1						1	1
PCM1						1	1
PCNA			1				1
PCSK9	1						1
PDCD1LG2						1	1
PDE4DIP						1	1
PDGFB						1	1
PDGFRA		1			1	1	3
PDGFRB						1	1
PDLIM5				1			1
PER1			1			1	2
PEX14				1			1
PHF6						1	1
PHLPP2				1			1
PHOX2B					1	1	2
PHOXB2		1					1
PICALM						1	1
PIK3CA		1				1	2
PIK3CB						1	1
PIK3R1						1	1
PIM1						1	1
PKD1L3				1			1
PKNOX2				1			1
PKP2	1						1
PLAG1						1	1
PLCG1						1	1
PLK3			1				1
PLRG1			1				1
PML						1	1
PMS1			1			1	2
PMS2	1	1	1		1	1	5
PNKP			1				1
POLA1			1				1
POLB			1				1
POLD1		1	1		1	1	4
POLD2			1				1
POLD3			1				1
POLD4			1				1
POLE		1	1		1	1	4
POLE2			1				1
POLE3			1				1
POLE4			1				1
POLG			1			1	2
POLH			1		1		2
POLI			1				1
POLK			1				1
POLL			1				1
POLM			1				1
POLN			1				1
POLQ			1			1	2
POT1		1			1	1	3
POU2AF1						1	1
POU2F2				1			1
POU5F1						1	1
POU5F1B				1			1
PPARG						1	1
PPATP1				1			1
PPFIBP1						1	1
PPM1D						1	1
PPP2R1A						1	1
PPP4C			1				1
PPP4R1			1				1
PPP4R2			1				1
PPP4R4			1				1
PPP6C						1	1
PRCC						1	1
PRDM1						1	1
PRDM16						1	1
PRDM2						1	1
PREX2						1	1
PRF1						1	1
PRKACA						1	1
PRKAG2	1						1
PRKAR1A		1			1	1	3
PRKCB						1	1
PRKCI				1			1
PRKDC			1				1
PRNCR1				1			1
PRPF19			1				1
PRPF40B						1	1
PRRX1						1	1
PRSS1		1			1		2
PSIP1						1	1
PTCH1		1			1	1	3
PTEN	1	1	1		1	1	5
PTK6						1	1
PTPN11					1	1	2
PTPN13						1	1
PTPN6						1	1
PTPRB						1	1
PTPRC						1	1
PTPRD						1	1
PTPRK						1	1
PTPRT						1	1
PWWP2A						1	1
QKI						1	1
RABEP1						1	1
RAC1						1	1
RAD1			1				1
RAD17			1			1	2
RAD18			1				1
RAD21						1	1
RAD23A			1				1
RAD23B			1	1			2
RAD50			1		1		2
RAD51			1				1
RAD51B		1	1	1		1	4
RAD51C		1	1		1		3
RAD51D		1	1		1		3
RAD52			1				1
RAD54B			1				1
RAD54L			1				1
RAD9A			1				1
RAD9B			1				1
RAF1						1	1
RALGDS						1	1
RANBP2						1	1
RAP1GDS1						1	1
RARA						1	1
RASSF3				1			1
RB1	1	1			1	1	4
RBBP8			1				1
RBFOX1				1			1
RBM10						1	1
RBM15						1	1
RBX1			1				1
RDM1			1				1
RECQL		1	1				2
RECQL4			1		1	1	3
RECQL5			1				1
REL						1	1
RET	1	1			1	1	4
REV1			1				1
REV3L			1				1
RFC1			1				1
RFC2			1				1
RFC3			1				1
RFC4			1				1
RFC5			1				1
RFWD3						1	1
RFX6				1			1
RFX7				1			1
RGPD3						1	1
RGS17				1			1
RGS7						1	1
RHBDF2					1		1
RHOA						1	1
RHOH						1	1
RIF1			1				1
RINT1		1					1
RMI1			1				1
RMI2			1			1	2
RMRP					1		1
RN7SKP114				1			1
RNF168			1				1
RNF169			1				1
RNF213						1	1
RNF4			1				1
RNF43		1		1		1	3
RNF8			1				1
RNLS				1			1
RNMT			1				1
ROBO2						1	1
ROS1						1	1
RPA1			1				1
RPA2			1				1
RPA3			1				1
RPA4			1				1
RPL10						1	1
RPL22						1	1
RPL23AP61				1			1
RPL30P11				1			1
RPL5						1	1
RPL7P41				1			1
RPN1						1	1
RPS20		1					1
RRM1			1				1
RRM2			1				1
RRM2B			1				1
RSPO2						1	1
RSPO3						1	1
RTEL1			1				1
RUNX1					1	1	2
RUNX1T1						1	1
RYR1	1						1
RYR2	1						1
S100A7						1	1
SALL3				1			1
SALL4						1	1
SBDS					1	1	2
SCN5A	1						1
SDC4						1	1
SDHA					1	1	2
SDHAF2	1				1	1	3
SDHB	1	1			1	1	4
SDHC	1	1			1	1	4
SDHD	1	1			1	1	4
septin 5						1	1
septin 6						1	1
septin 9						1	1
SERPINA1					1		1
SET						1	1
SETBP1						1	1
SETD1B						1	1
SETD2						1	1
SETDB1						1	1
SETMAR			1				1
SF3B1						1	1
SFPQ						1	1
SFRP4						1	1
SGK1						1	1
SH2B3						1	1
SH2D1A					1		1
SH3GL1						1	1
SHFM1			1				1
SHPRH			1				1
SHROOM2				1			1
SHTN1						1	1
SIDT1				1			1
SINHCAFP3				1			1
SIRPA						1	1
SIX1				1		1	2
SIX2						1	1
SKI						1	1
SLC22A1				1			1
SLC22A3				1			1
SLC25A13					1		1
SLC25A37				1			1
SLC34A2						1	1
SLC41A1				1			1
SLC45A3						1	1
SLC7A3				1			1
SLX1A			1				1
SLX1B			1				1
SLX4			1				1
SMAD2						1	1
SMAD3	1					1	2
SMAD4	1	1			1	1	4
SMAD9				1			1
SMARCA4		1	1		1	1	4
SMARCAD1			1				1
SMARCB1					1	1	2
SMARCC1			1				1
SMARCD1						1	1
SMARCE1					1	1	2
SMC1A						1	1
SMC5			1				1
SMC6			1				1
SMO						1	1
SMUG1			1				1
SMUG1P1				1			1
SND1						1	1
SNX29						1	1
SOCS1						1	1
SOS1					1		1
SOX2						1	1
SOX21						1	1
SOX4			1				1
SP8				1			1
SPECC1						1	1
SPEN						1	1
SPINT2				1			1
SPO11			1				1
SPOP						1	1
SPRTN			1				1
SRC						1	1
SRGAP3						1	1
SRSF2						1	1
SRSF3						1	1
SRY					1		1
SS18						1	1
SS18L1						1	1
SSX1						1	1
SSX2						1	1
SSX4						1	1
STAG1						1	1
STAG2						1	1
STAT3					1	1	2
STAT5B						1	1
STAT6						1	1
STIL						1	1
STK11	1				1	1	3
STRA13			1				1
STRN						1	1
SUCLG2				1			1
SUFU					1	1	2
SUGCT				1			1
SUMO1P1				1			1
SUZ12						1	1
SWI5			1				1
SWSAP1			1				1
SYK						1	1
TAF15						1	1
TAL1						1	1
TAL2						1	1
TBL1XR1						1	1
TBX1				1			1
TBX3						1	1
TBX5				1			1
TCEA1			1			1	2
TCEB1			1				1
TCEB2			1				1
TCEB3			1				1
TCF12						1	1
TCF3						1	1
TCF4				1			1
TCF7L2				1		1	2
TCL1A						1	1
TDG			1				1
TDP1			1				1
TDP2			1				1
TEC						1	1
TELO2			1				1
TENT5C						1	1
TERT				1	1	1	3
TET1						1	1
TET2				1		1	2
TEX11				1			1
TFE3						1	1
TFEB						1	1
TFG						1	1
TFPT						1	1
TFRC						1	1
TGFBR1	1				1		2
TGFBR2	1					1	2
THADA				1			1
THRAP3						1	1
TLX1						1	1
TLX3						1	1
TMEM127					1	1	2
TMEM43	1						1
TMPRSS2				1		1	2
TNC						1	1
TNFAIP3						1	1
TNFRSF14						1	1
TNFRSF17						1	1
TNNI3	1						1
TNNT2	1						1
TNRC6B				1			1
TNS3				1			1
TOP1						1	1
TOP3A			1				1
TOP3B			1				1
TOPBP1			1				1
TOR1A				1			1
TP53	1	1	1		1	1	5
TP53BP1			1				1
TP63						1	1
TPM1	1						1
TPM3						1	1
TPM4						1	1
TPR						1	1
TRA						1	1
TRAF7						1	1
TRB						1	1
TRD						1	1
TREX1			1				1
TREX2			1				1
TRIM24						1	1
TRIM27						1	1
TRIM31				1			1
TRIM33						1	1
TRIM37					1		1
TRIM8				1			1
TRIP11						1	1
TRRAP						1	1
TSC1	1	1			1	1	4
TSC2	1	1			1	1	4
TSHR						1	1
TSHZ1				1			1
TTC28				1			1
TTK			1				1
TUBA1C				1			1
TYMS			1				1
U2AF1						1	1
UBAP2				1			1
UBE2A			1				1
UBE2B			1				1
UBE2N			1				1
UBE2T			1				1
UBE2V2			1				1
UBR5						1	1
UHRF1BP1				1			1
UIMC1			1				1
UNG			1				1
UROD					1		1
USP1			1				1
USP44						1	1
USP6						1	1
USP8						1	1
UVSSA			1				1
VAMP8				1			1
VAV1						1	1
VHL	1	1			1	1	4
VPS53				1			1
VTI1A						1	1
WAS					1	1	2
WDCP						1	1
WDR48			1				1
WEE1			1				1
WIF1						1	1
WNK2						1	1
WRN			1		1	1	3
WT1	1				1	1	3
WWTR1						1	1
XAB2			1				1
XAGE3				1			1
XPA			1		1	1	3
XPC			1		1	1	3
XPO1						1	1
XRCC1			1				1
XRCC2			1		1		2
XRCC3			1				1
XRCC4			1				1
XRCC5			1				1
XRCC6			1				1
YWHAB			1				1
YWHAE			1			1	2
YWHAG			1				1
Z82209.2				1			1
ZBTB16						1	1
ZBTB38				1			1
ZCCHC8						1	1
ZEB1						1	1
ZFHX3						1	1
ZGPAT				1			1
ZMYM2						1	1
ZMYM3						1	1
ZNF331						1	1
ZNF384						1	1
ZNF429						1	1
ZNF479						1	1
ZNF521						1	1
ZNF652				1			1
ZNRF3						1	1
ZRSR2						1	1
ZSWIM7			1				1
