# Supplementary material for: Whole-exome sequencing reveals a comprehensive germline mutation landscape and identifies twelve novel predisposition genes in Chinese prostate cancer patients
Source: PLoS Genet. 2022 Sep 12;18(9):e1010373. doi: 10.1371/journal.pgen.1010373 (PMC9499300; doi:10.1371/journal.pgen.1010373)
Supplement: S2 Table — (XLSX) [file pgen.1010373.s017.xlsx]

## Sheet: S2 Table
S2 Table. Panel of 716 cancer driver genes from The Cancer Genome Atlas (TCGA) and International Cancer Genome Consortium (ICGC) identified by the platform OncoVar
TCGA	ICGC	TCGA & ICGC
A1CF	ABI1	A1CF
ABI1	ABL1	ABI1
ABL1	ABL2	ABL1
ABL2	ACKR3	ABL2
ACKR3	ACSL3	ACKR3
ACSL3	ACSL6	ACSL3
ACSL6	ACVR1	ACSL6
ACVR1	ACVR1B	ACVR1
ACVR1B	ACVR2A	ACVR1B
ACVR2A	AFDN	ACVR2A
AFDN	AFF1	AFDN
AFF1	AFF3	AFF1
AFF3	AFF4	AFF3
AFF4	AJUBA	AFF4
AJUBA	AKAP9	AJUBA
AKAP9	AKT1	AKAP9
AKT1	AKT2	AKT1
AKT2	AKT3	AKT2
AKT3	ALB	AKT3
ALB	ALK	ALB
ALK	AMER1	ALK
AMER1	APC	AMER1
APC	APOBEC3B	APC
APOBEC3B	AR	APOBEC3B
AR	ARAF	AR
ARAF	ARHGAP26	ARAF
ARHGAP26	ARHGAP35	ARHGAP26
ARHGAP35	ARHGAP5	ARHGAP35
ARHGAP5	ARHGEF12	ARHGAP5
ARHGEF12	ARID1A	ARHGEF12
ARID1A	ARID1B	ARID1A
ARID1B	ARID2	ARID1B
ARID2	ARID5B	ARID2
ARID4B	ARNT	ARID4B
ARID5B	ASPSCR1	ARID5B
ARNT	ASXL1	ARNT
ASPSCR1	ASXL2	ASPSCR1
ASXL1	ATF1	ASXL1
ASXL2	ATIC	ASXL2
ATF1	ATM	ATF1
ATF7IP	ATP1A1	ATF7IP
ATIC	ATP2B3	ATIC
ATM	ATR	ATM
ATP1A1	ATRX	ATP1A1
ATP2B3	AXIN1	ATP2B3
ATR	AXIN2	ATR
ATRX	B2M	ATRX
AXIN1	BAP1	AXIN1
AXIN2	BARD1	AXIN2
B2M	BAX	B2M
BAP1	BCL10	BAP1
BARD1	BCL11A	BARD1
BAX	BCL11B	BAX
BCL10	BCL2	BCL10
BCL11A	BCL3	BCL11A
BCL11B	BCL6	BCL11B
BCL2	BCL7A	BCL2
BCL3	BCL9	BCL3
BCL6	BCL9L	BCL6
BCL7A	BCOR	BCL7A
BCL9	BCORL1	BCL9
BCL9L	BCR	BCL9L
BCOR	BIRC3	BCOR
BCORL1	BIRC6	BCORL1
BCR	BLM	BCR
BIRC3	BMPR1A	BIRC3
BIRC6	BRAF	BIRC6
BLM	BRCA1	BLM
BMPR1A	BRCA2	BMPR1A
BRAF	BRD3	BRAF
BRCA1	BRD4	BRCA1
BRCA2	BRD7	BRCA2
BRD3	BRIP1	BRD3
BRD4	BTG1	BRD4
BRD7	BTG2	BRD7
BRIP1	BTK	BRIP1
BTG1	BUB1B	BTG1
BTG2	C3orf70	BTG2
BTK	CACNA1D	BTK
BUB1B	CALR	BUB1B
C3orf70	CAMTA1	C3orf70
CACNA1D	CANT1	CACNA1D
CALR	CARD11	CALR
CAMTA1	CARS	CAMTA1
CANT1	CASP8	CANT1
CARD11	CBFA2T3	CARD11
CARS	CBFB	CARS
CASP8	CBL	CASP8
CBFA2T3	CBLB	CBFA2T3
CBFB	CBLC	CBFB
CBL	CCDC6	CBL
CBLB	CCDC66	CBLB
CBLC	CCNB1IP1	CBLC
CCDC6	CCND1	CCDC6
CCDC66	CCND2	CCDC66
CCDC73	CCND3	CCDC73
CCNB1IP1	CCNE1	CCNB1IP1
CCND1	CD274	CCND1
CCND2	CD28	CCND2
CCND3	CD58	CCND3
CCNE1	CD70	CCNE1
CD274	CD74	CD274
CD28	CD79A	CD28
CD58	CD79B	CD58
CD70	CDC73	CD70
CD74	CDH1	CD74
CD79A	CDH11	CD79A
CD79B	CDK12	CD79B
CDC73	CDK4	CDC73
CDH1	CDK6	CDH1
CDH11	CDKN1A	CDH11
CDK12	CDKN1B	CDK12
CDK4	CDKN2A	CDK4
CDK6	CDKN2C	CDK6
CDKN1A	CDX2	CDKN1A
CDKN1B	CEBPA	CDKN1B
CDKN2A	CHCHD7	CDKN2A
CDKN2B	CHD2	CDKN2B
CDKN2C	CHD4	CDKN2C
CDX2	CHEK2	CDX2
CEBPA	CHIC2	CEBPA
CHCHD7	CIC	CHCHD7
CHD2	CIITA	CHD2
CHD4	CLIP1	CHD4
CHEK2	CLP1	CHEK2
CHIC2	CLTC	CHIC2
CIC	CLTCL1	CIC
CIITA	CNBD1	CIITA
CLIP1	CNBP	CLIP1
CLP1	CNOT3	CLP1
CLTC	CNTRL	CLTC
CLTCL1	COL1A1	CLTCL1
CNBD1	COL2A1	CNBD1
CNBP	CREB1	CNBP
CNOT3	CREB3L1	CNOT3
CNTRL	CREB3L2	CNTRL
COL1A1	CREBBP	COL1A1
COL2A1	CRLF2	COL2A1
CREB1	CRTC1	CREB1
CREB3L1	CRTC3	CREB3L1
CREB3L2	CSF1R	CREB3L2
CREBBP	CSF3R	CREBBP
CRLF2	CTCF	CRLF2
CRTC1	CTNNB1	CRTC1
CRTC3	CTNND1	CRTC3
CS	CTNND2	CS
CSF1R	CUL3	CSF1R
CSF3R	CUX1	CSF3R
CSMD3	CXCR4	CSMD3
CTCF	CYLD	CTCF
CTNNB1	CYSLTR2	CTNNB1
CTNND1	DAXX	CTNND1
CTNND2	DCTN1	CTNND2
CUL3	DDB2	CUL3
CUX1	DDIT3	CUX1
CXCR4	DDR2	CXCR4
CYLD	DDX10	CYLD
CYSLTR2	DDX3X	CYSLTR2
DAXX	DDX5	DAXX
DCTN1	DDX6	DCTN1
DDB2	DEK	DDB2
DDIT3	DICER1	DDIT3
DDR2	DIS3	DDR2
DDX10	DNAJB1	DDX10
DDX3X	DNM2	DDX3X
DDX5	DNMT3A	DDX5
DDX6	DOT1L	DDX6
DEK	DROSHA	DEK
DICER1	DTX1	DICER1
DIS3	DYRK1A	DIS3
DNAJB1	EBF1	DNAJB1
DNM2	ECT2L	DNM2
DNMT3A	EED	DNMT3A
DOT1L	EEF1A1	DOT1L
DROSHA	EGFR	DROSHA
DTX1	EIF1AX	DTX1
DYRK1A	EIF3E	DYRK1A
EBF1	EIF4A2	EBF1
ECT2L	ELF3	ECT2L
EED	ELF4	EED
EEF1A1	ELK4	EEF1A1
EGFR	ELL	EGFR
EIF1AX	ELN	EIF1AX
EIF3E	EML4	EIF3E
EIF4A2	EP300	EIF4A2
EIF5B	EPAS1	EIF5B
ELF3	EPHA3	ELF3
ELF4	EPHA5	ELF4
ELK4	EPHA7	ELK4
ELL	EPS15	ELL
ELN	ERBB2	ELN
EMG1	ERBB3	EMG1
EML4	ERBB4	EML4
EP300	ERC1	EP300
EPAS1	ERCC2	EPAS1
EPHA3	ERCC3	EPHA3
EPHA5	ERCC4	EPHA5
EPHA7	ERCC5	EPHA7
EPS15	ERF	EPS15
ERBB2	ERG	ERBB2
ERBB3	ERRFI1	ERBB3
ERBB4	ESR1	ERBB4
ERC1	ETNK1	ERC1
ERCC2	ETV1	ERCC2
ERCC3	ETV4	ERCC3
ERCC4	ETV5	ERCC4
ERCC5	ETV6	ERCC5
ERF	EWSR1	ERF
ERG	EXT1	ERG
ERRFI1	EXT2	ERRFI1
ESR1	EZH2	ESR1
ETNK1	EZR	ETNK1
ETV1	FAM135B	ETV1
ETV4	FANCA	ETV4
ETV5	FANCC	ETV5
ETV6	FANCD2	ETV6
EWSR1	FANCE	EWSR1
EXT1	FANCF	EXT1
EXT2	FANCG	EXT2
EZH2	FAS	EZH2
EZR	FAT1	EZR
FAM135B	FAT3	FAM135B
FANCA	FAT4	FANCA
FANCC	FBXO11	FANCC
FANCD2	FBXW7	FANCD2
FANCE	FCGR2B	FANCE
FANCF	FCRL4	FANCF
FANCG	FES	FANCG
FAS	FEV	FAS
FAT1	FGFR1	FAT1
FAT3	FGFR1OP	FAT3
FAT4	FGFR2	FAT4
FBXO11	FGFR3	FBXO11
FBXW7	FGFR4	FBXW7
FCGR2B	FH	FCGR2B
FCRL4	FHIT	FCRL4
FES	FIP1L1	FES
FEV	FLCN	FEV
FGFR1	FLI1	FGFR1
FGFR1OP	FLT3	FGFR1OP
FGFR2	FLT4	FGFR2
FGFR3	FNBP1	FGFR3
FGFR4	FOXA1	FGFR4
FH	FOXL2	FH
FHIT	FOXO1	FHIT
FIP1L1	FOXO3	FIP1L1
FLCN	FOXO4	FLCN
FLI1	FOXP1	FLI1
FLT3	FRG1	FLT3
FLT4	FSTL3	FLT4
FNBP1	FUBP1	FNBP1
FOXA1	FUS	FOXA1
FOXL2	GAS7	FOXL2
FOXO1	GATA1	FOXO1
FOXO3	GATA2	FOXO3
FOXO4	GATA3	FOXO4
FOXP1	GLI1	FOXP1
FRG1	GMPS	FRG1
FSTL3	GNA11	FSTL3
FUBP1	GNA13	FUBP1
FUS	GNAQ	FUS
GAS7	GNAS	GAS7
GATA1	GOLGA5	GATA1
GATA2	GOPC	GATA2
GATA3	GPC3	GATA3
GLI1	GPHN	GLI1
GMPS	GPS2	GMPS
GNA11	GRIN2A	GNA11
GNA13	GRM3	GNA13
GNAQ	GTF2I	GNAQ
GNAS	H3F3A	GNAS
GOLGA5	H3F3B	GOLGA5
GOPC	HERPUD1	GOPC
GPC3	HEY1	GPC3
GPHN	HIF1A	GPHN
GPS2	HIP1	GPS2
GRIN2A	HIST1H1C	GRIN2A
GRM3	HIST1H3B	GRM3
GTF2I	HIST1H4I	GTF2I
H3F3A	HLA-A	H3F3A
H3F3B	HLA-B	H3F3B
HERPUD1	HLF	HERPUD1
HEY1	HMGA1	HEY1
HIF1A	HMGA2	HIF1A
HIP1	HNF1A	HIP1
HIST1H1C	HNRNPA2B1	HIST1H1C
HIST1H3B	HOOK3	HIST1H3B
HIST1H4I	HOXA11	HIST1H4I
HLA-A	HOXA13	HLA-A
HLA-B	HOXA9	HLA-B
HLF	HOXC11	HLF
HMGA1	HOXC13	HMGA1
HMGA2	HOXD11	HMGA2
HNF1A	HOXD13	HNF1A
HNRNPA2B1	HRAS	HNRNPA2B1
HOOK3	HSP90AA1	HOOK3
HOXA11	HSP90AB1	HOXA11
HOXA13	ID3	HOXA13
HOXA9	IDH1	HOXA9
HOXC11	IDH2	HOXC11
HOXC13	IKBKB	HOXC13
HOXD11	IKZF1	HOXD11
HOXD13	IKZF3	HOXD13
HRAS	IL2	HRAS
HSP90AA1	IL21R	HSP90AA1
HSP90AB1	IL6ST	HSP90AB1
ID3	IL7R	ID3
IDH1	IRF4	IDH1
IDH2	IRF8	IDH2
IFNGR1	IRS4	IFNGR1
IKBKB	ITK	IKBKB
IKZF1	JAK1	IKZF1
IKZF3	JAK2	IKZF3
IL2	JAK3	IL2
IL21R	JAZF1	IL21R
IL6ST	JUN	IL6ST
IL7R	KAT6A	IL7R
IRF4	KAT6B	IRF4
IRF8	KCNJ5	IRF8
IRS4	KDM5A	IRS4
ITK	KDM5C	ITK
JAK1	KDM6A	JAK1
JAK2	KDR	JAK2
JAK3	KDSR	JAK3
JAZF1	KEAP1	JAZF1
JMJD1C	KIF5B	JMJD1C
JUN	KIT	JUN
KAT6A	KLF4	KAT6A
KAT6B	KLF6	KAT6B
KCNJ5	KLHL6	KCNJ5
KDM5A	KLK2	KDM5A
KDM5C	KMT2A	KDM5C
KDM6A	KMT2C	KDM6A
KDR	KMT2D	KDR
KDSR	KNSTRN	KDSR
KEAP1	KRAS	KEAP1
KIF5B	KTN1	KIF5B
KIT	LARP4B	KIT
KLF4	LASP1	KLF4
KLF6	LATS1	KLF6
KLHL6	LATS2	KLHL6
KLK2	LCK	KLK2
KMT2A	LCP1	KMT2A
KMT2C	LEF1	KMT2C
KMT2D	LIFR	KMT2D
KNSTRN	LMNA	KNSTRN
KRAS	LMO1	KRAS
KTN1	LMO2	KTN1
LARP4B	LPP	LARP4B
LASP1	LRIG3	LASP1
LATS1	LRP1B	LATS1
LATS2	LYL1	LATS2
LCK	LZTR1	LCK
LCP1	MAF	LCP1
LEF1	MAFB	LEF1
LIFR	MALT1	LIFR
LMNA	MAML2	LMNA
LMO1	MAP2K1	LMO1
LMO2	MAP2K2	LMO2
LPP	MAP2K4	LPP
LRIG3	MAP3K1	LRIG3
LRP1B	MAP3K13	LRP1B
LYL1	MAPK1	LYL1
LZTR1	MAX	LZTR1
MAF	MB21D2	MAF
MAFB	MBD6	MAFB
MALT1	MDM2	MALT1
MAML2	MDM4	MAML2
MAP2K1	MECOM	MAP2K1
MAP2K2	MED12	MAP2K2
MAP2K4	MEF2B	MAP2K4
MAP3K1	MEN1	MAP3K1
MAP3K13	MET	MAP3K13
MAP3K7	MGA	MAP3K7
MAPK1	MITF	MAPK1
MAX	MLF1	MAX
MB21D2	MLH1	MB21D2
MBD6	MLLT1	MBD6
MDM2	MLLT10	MDM2
MDM4	MLLT11	MDM4
MECOM	MLLT3	MECOM
MED12	MLLT6	MED12
MEF2B	MN1	MEF2B
MEN1	MNX1	MEN1
MET	MPL	MET
MGA	MSH2	MGA
MITF	MSH3	MITF
MLF1	MSH6	MLF1
MLH1	MSI2	MLH1
MLLT1	MSN	MLLT1
MLLT10	MTCP1	MLLT10
MLLT11	MTOR	MLLT11
MLLT3	MUC1	MLLT3
MLLT6	MUTYH	MLLT6
MN1	MYB	MN1
MNX1	MYC	MNX1
MPL	MYCL	MPL
MSH2	MYCN	MSH2
MSH3	MYD88	MSH3
MSH6	MYH11	MSH6
MSI2	MYH9	MSI2
MSN	MYO5A	MSN
MTCP1	MYOD1	MTCP1
MTOR	NAB2	MTOR
MUC1	NACA	MUC1
MUTYH	NBEA	MUTYH
MYB	NBN	MYB
MYC	NCOA1	MYC
MYCL	NCOA2	MYCL
MYCN	NCOA4	MYCN
MYD88	NCOR1	MYD88
MYH11	NCOR2	MYH11
MYH9	NDRG1	MYH9
MYO5A	NF1	MYO5A
MYOD1	NF2	MYOD1
NAB2	NFATC2	NAB2
NACA	NFE2L2	NACA
NBEA	NFIB	NBEA
NBN	NFKB2	NBN
NCOA1	NFKBIA	NCOA1
NCOA2	NFKBIE	NCOA2
NCOA4	NIN	NCOA4
NCOR1	NKX2-1	NCOR1
NCOR2	NONO	NCOR2
NDRG1	NOTCH1	NDRG1
NF1	NOTCH2	NF1
NF2	NPM1	NF2
NFATC2	NR4A3	NFATC2
NFE2L2	NRAS	NFE2L2
NFIB	NRG1	NFIB
NFKB2	NSD1	NFKB2
NFKBIA	NSD2	NFKBIA
NFKBIE	NT5C2	NFKBIE
NIN	NTHL1	NIN
NKX2-1	NTRK1	NKX2-1
NONO	NTRK3	NONO
NOTCH1	NUMA1	NOTCH1
NOTCH2	NUP214	NOTCH2
NPM1	NUP93	NPM1
NR4A3	NUP98	NR4A3
NRAS	NUTM1	NRAS
NRG1	NXF1	NRG1
NSD1	OLIG2	NSD1
NSD2	OMD	NSD2
NT5C2	P2RY8	NT5C2
NTHL1	PABPC1	NTHL1
NTRK1	PAFAH1B2	NTRK1
NTRK3	PALB2	NTRK3
NUMA1	PAX3	NUMA1
NUP214	PAX5	NUP214
NUP93	PAX7	NUP93
NUP98	PAX8	NUP98
NUTM1	PBRM1	NUTM1
ODF2L	PBX1	NXF1
OLIG2	PCBP1	ODF2L
OMD	PCM1	OLIG2
P2RY8	PDCD1LG2	OMD
PABPC1	PDE4DIP	P2RY8
PAFAH1B2	PDGFB	PABPC1
PALB2	PDGFRA	PAFAH1B2
PAX3	PDGFRB	PALB2
PAX5	PER1	PAX3
PAX7	PHF6	PAX5
PAX8	PHOX2B	PAX7
PBRM1	PICALM	PAX8
PBX1	PIK3CA	PBRM1
PCBP1	PIK3CB	PBX1
PCM1	PIK3R1	PCBP1
PDCD1LG2	PIM1	PCM1
PDE4DIP	PLAG1	PDCD1LG2
PDGFB	PLCG1	PDE4DIP
PDGFRA	PML	PDGFB
PDGFRB	PMS1	PDGFRA
PDS5B	PMS2	PDGFRB
PER1	POLD1	PDS5B
PHF6	POLE	PER1
PHOX2B	POLQ	PHF6
PICALM	POT1	PHOX2B
PIK3CA	POU2AF1	PICALM
PIK3CB	POU5F1	PIK3CA
PIK3R1	PPARG	PIK3CB
PIM1	PPFIBP1	PIK3R1
PLAG1	PPM1D	PIM1
PLCG1	PPP2R1A	PLAG1
PML	PPP6C	PLCG1
PMS1	PRCC	PML
PMS2	PRDM1	PMS1
POLD1	PRDM16	PMS2
POLE	PRDM2	POLD1
POLQ	PREX2	POLE
POT1	PRF1	POLQ
POU2AF1	PRKACA	POT1
POU5F1	PRKAR1A	POU2AF1
PPARG	PRRX1	POU5F1
PPFIBP1	PSIP1	PPARG
PPM1D	PTCH1	PPFIBP1
PPP2R1A	PTEN	PPM1D
PPP6C	PTK6	PPP2R1A
PRB4	PTPN11	PPP6C
PRCC	PTPN13	PRB4
PRDM1	PTPN6	PRCC
PRDM16	PTPRB	PRDM1
PRDM2	PTPRC	PRDM16
PREX2	PTPRD	PRDM2
PRF1	PTPRK	PREX2
PRKACA	PTPRT	PRF1
PRKAR1A	QKI	PRKACA
PRRX1	RABEP1	PRKAR1A
PSIP1	RAC1	PRRX1
PTCH1	RAD21	PSIP1
PTEN	RAD51B	PTCH1
PTK6	RAF1	PTEN
PTPN11	RALGDS	PTK6
PTPN13	RANBP2	PTPN11
PTPN6	RAP1GDS1	PTPN13
PTPRB	RARA	PTPN6
PTPRC	RASA1	PTPRB
PTPRD	RB1	PTPRC
PTPRK	RBM10	PTPRD
PTPRT	RBM15	PTPRK
QKI	RECQL4	PTPRT
RABEP1	REL	QKI
RAC1	RELN	RABEP1
RAD21	RET	RAC1
RAD51B	RGPD3	RAD21
RAD54B	RGS7	RAD51B
RAF1	RHOA	RAD54B
RALGDS	RHOH	RAF1
RANBP2	RMI2	RALGDS
RAP1GDS1	RNF213	RANBP2
RARA	RNF43	RAP1GDS1
RASA1	ROS1	RARA
RB1	RPL10	RASA1
RBBP6	RPL22	RB1
RBM10	RPL5	RBBP6
RBM15	RPN1	RBM10
RBM43	RPS6KA3	RBM15
RBMX	RRAS2	RBM43
RECQL4	RSPO2	RBMX
REL	RSPO3	RECQL4
RELN	RUNX1	REL
REST	RUNX1T1	RELN
RET	RXRA	REST
REV3L	SALL4	RET
RGPD3	SBDS	REV3L
RGS7	SDC4	RGPD3
RHOA	SDHA	RGS7
RHOH	SDHAF2	RHOA
RHPN2	SDHB	RHOH
RMI2	SDHC	RHPN2
RNF213	SDHD	RMI2
RNF43	SET	RNF213
ROCK2	SETBP1	RNF43
ROS1	SETD1B	ROCK2
RPL10	SETD2	ROS1
RPL22	SETDB1	RPL10
RPL5	SF3B1	RPL22
RPN1	SFPQ	RPL5
RRAS2	SFRP4	RPN1
RSPO2	SGK1	RPS6KA3
RSPO3	SH2B3	RRAS2
RUNX1	SH3GL1	RSPO2
RUNX1T1	SIX1	RSPO3
RXRA	SLC34A2	RUNX1
SALL4	SLC45A3	RUNX1T1
SBDS	SMAD2	RXRA
SDC4	SMAD3	SALL4
SDHA	SMAD4	SBDS
SDHAF2	SMARCA2	SDC4
SDHB	SMARCA4	SDHA
SDHC	SMARCB1	SDHAF2
SDHD	SMARCD1	SDHB
SET	SMARCE1	SDHC
SETBP1	SMC1A	SDHD
SETD1B	SMO	SET
SETD2	SND1	SETBP1
SETDB1	SNX29	SETD1B
SF3B1	SOCS1	SETD2
SFPQ	SOS1	SETDB1
SFRP4	SOX17	SF3B1
SGK1	SOX2	SFPQ
SH2B3	SOX9	SFRP4
SH3GL1	SPEN	SGK1
SHOC2	SPOP	SH2B3
SIX1	SRC	SH3GL1
SLC34A2	SRGAP3	SHOC2
SLC45A3	SRSF2	SIX1
SMAD2	SRSF3	SLC34A2
SMAD3	SS18	SLC45A3
SMAD4	SS18L1	SMAD2
SMARCA1	SSX1	SMAD3
SMARCA2	SSX2	SMAD4
SMARCA4	SSX4	SMARCA1
SMARCB1	STAG1	SMARCA2
SMARCD1	STAG2	SMARCA4
SMARCE1	STAT3	SMARCB1
SMC1A	STAT5B	SMARCD1
SMO	STAT6	SMARCE1
SND1	STIL	SMC1A
SNX29	STK11	SMO
SOCS1	STK19	SND1
SOS1	STRN	SNX29
SOX17	SUFU	SOCS1
SOX2	SUZ12	SOS1
SOX9	SYK	SOX17
SPEN	TAF15	SOX2
SPOP	TAL1	SOX9
SPRED1	TAL2	SPEN
SRC	TBL1XR1	SPOP
SRGAP3	TBX3	SPRED1
SRSF2	TCEA1	SRC
SRSF3	TCF12	SRGAP3
SS18	TCF3	SRSF2
SS18L1	TCF7L2	SRSF3
SSX1	TCL1A	SS18
SSX2	TEC	SS18L1
SSX4	TERT	SSX1
STAG1	TET1	SSX2
STAG2	TET2	SSX4
STAT3	TFE3	STAG1
STAT5B	TFEB	STAG2
STAT6	TFG	STAT3
STIL	TFPT	STAT5B
STK11	TFRC	STAT6
STK19	TGFBR2	STIL
STRN	TLE1	STK11
SUFU	TLX1	STK19
SUZ12	TLX3	STRN
SYK	TMEM127	SUFU
TAF1	TMEM30A	SUZ12
TAF15	TMPRSS2	SYK
TAL1	TNFAIP3	TAF1
TAL2	TNFRSF11A	TAF15
TBL1XR1	TNFRSF14	TAL1
TBX3	TNFRSF17	TAL2
TCEA1	TOP1	TBL1XR1
TCF12	TP53	TBX3
TCF3	TP53BP1	TCEA1
TCF7L2	TP63	TCF12
TCL1A	TPM3	TCF3
TEC	TPM4	TCF7L2
TERT	TPR	TCL1A
TET1	TRAF3	TEC
TET2	TRAF7	TERT
TFE3	TRIM24	TET1
TFEB	TRIM27	TET2
TFG	TRIM33	TFE3
TFPT	TRIP11	TFEB
TFRC	TRRAP	TFG
TGFBR2	TSC1	TFPT
TLE1	TSC2	TFRC
TLX1	TSHR	TGFBR2
TLX3	TYRO3	TLE1
TMEM127	U2AF1	TLX1
TMEM30A	UBR5	TLX3
TMPRSS13	USP28	TMEM127
TMPRSS2	USP6	TMEM30A
TNFAIP3	USP8	TMPRSS13
TNFRSF11A	USP9X	TMPRSS2
TNFRSF14	VAV1	TNFAIP3
TNFRSF17	VHL	TNFRSF11A
TOP1	WAS	TNFRSF14
TP53	WIF1	TNFRSF17
TP53BP1	WNK2	TOP1
TP63	WRN	TP53
TPM3	WT1	TP53BP1
TPM4	WWTR1	TP63
TPR	XPA	TPM3
TRAF3	XPC	TPM4
TRAF7	XPO1	TPR
TRIM24	YWHAE	TRAF3
TRIM27	ZBTB16	TRAF7
TRIM33	ZBTB7A	TRIM24
TRIP11	ZC3H13	TRIM27
TRRAP	ZFHX3	TRIM33
TSC1	ZFP36L1	TRIP11
TSC2	ZMYM2	TRRAP
TSHR	ZMYM3	TSC1
TTK	ZNF292	TSC2
TYRO3	ZNF331	TSHR
U2AF1	ZNF384	TTK
UBR5	ZNF479	TYRO3
USP28	ZNF521	U2AF1
USP6	ZNF804B	UBR5
USP8	ZNRF3	USP28
USP9X	ZRSR2	USP6
VAV1		USP8
VHL		USP9X
WAS		VAV1
WIF1		VHL
WRN		WAS
WT1		WIF1
WWTR1		WNK2
XPA		WRN
XPC		WT1
XPO1		WWTR1
YLPM1		XPA
YWHAE		XPC
ZBTB16		XPO1
ZBTB7A		YLPM1
ZC3H13		YWHAE
ZFHX3		ZBTB16
ZFP36L1		ZBTB7A
ZMYM2		ZC3H13
ZMYM3		ZFHX3
ZNF292		ZFP36L1
ZNF331		ZMYM2
ZNF384		ZMYM3
ZNF479		ZNF292
ZNF521		ZNF331
ZNF804B		ZNF384
ZNRF3		ZNF479
ZRSR2		ZNF521
		ZNF804B
		ZNRF3
		ZRSR2
