# Supplementary material for: Whole-exome sequencing reveals a comprehensive germline mutation landscape and identifies twelve novel predisposition genes in Chinese prostate cancer patients
Source: PLoS Genet. 2022 Sep 12;18(9):e1010373. doi: 10.1371/journal.pgen.1010373 (PMC9499300; doi:10.1371/journal.pgen.1010373)
Supplement: S3 Table — (XLSX) [file pgen.1010373.s018.xlsx]

## Sheet: S3 Table
S3 Table. Details of 36 deleterious germline variants identified in the Hong Kong cohort. Variants with FDR ≤0.05 were highlighted in purple and novel non-DDR predisposition genes were in bold.
Function	Chr	Start	End	Ref	Alt	Gene	RefSNP	Mutation type	ACMG	Amino acid change	Patient ID	Allele frequency in HK cohort (n = 100)	Allele frequency in East Asian individuals (n = 9197)	P value	FDR	OR	95CI	95CI	Novel mutation gene*	ACMG gene†	BROCA cancer risk panel‡	Cancer driver gene※
DNA damage repair	chr11	108216485	108216486	TC	-	ATM	rs1060501666	frameshift deletion	Likely pathogenic	p.S2812Ffs*2	T1870	1	3.6788	0.0526418	0.0765698	23.0874	2.5707	207.63	No	No	Yes	Yes
	chr15	89817421	89817421	C	A	FANCI	N.A.	stopgain	Likely pathogenic	p.S333X	T2029	1	1.21658	0.0213972	0.0456473	92.2175	5.7606	1482.96	No	No	No	No
	chr1	45798627	45798627	C	T	MUTYH	rs762307622	stopgain	Pathogenic	p.W13X	T0631	1	14.7152	0.158947	0.17539	6.15541	0.8094	46.8384	No	Yes	Yes	Yes
	chr16	23634318	23634318	C	A	PALB2	rs876659036	stopgain	Pathogenic	p.E990X	T2004	1	1.8394	0.0319243	0.0537673	46.1201	4.1731	511.721	No	No	Yes	Yes
	chr7	6029453	6029456	CTGA	-	PMS2	rs757679199	frameshift deletion	Likely pathogenic	p.Q268Sfs*10	T0631	1	0	0.0107562	0.0382441	276.609	11.2335	6811.11	No	Yes	Yes	Yes
	chr8	95416324	95416324	-	A	RAD54B	N.A.	stopgain	Likely pathogenic	p.E125*	T0323	1	1.8394	0.0319243	0.0537673	46.1201	4.1731	511.721	No	No	No	Yes
	chr12	110941628	110941628	C	T	RAD9B	N.A.	stopgain	Pathogenic	p.Q22X	T0579	1	1.04368	0.0213972	0.0456473	92.2175	5.7606	1482.96	No	No	No	No
DNA methylation	chr2	25470577	25470577	T	-	DNMT3A	N.A.	frameshift deletion	Likely pathogenic	p.K147Nfs*17	T0434	1	0	0.0107562	0.0382441	276.609	11.2335	6811.11	Yes	No	No	Yes
	chr7	151932961	151932961	G	A	KMT2C	rs200662726	stopgain	Pathogenic	p.R904X	T0148	2	36.788	0.065809	0.0915603	5.00996	1.1996	20.9366	No	No	No	Yes
	chr7	151932961	151932961	G	A	KMT2C	rs200662726	stopgain	Pathogenic	p.R904X	T1968	2	36.788	0.065809	0.0915603	5.00996	1.1996	20.9366	No	No	No	Yes
	chr7	152132814	152132814	-	G	KMT2C	N.A.	frameshift insertion	Likely pathogenic	p.E20Rfs*39	T1999	1	0	0.0107562	0.0382441	276.609	11.2335	6811.11	No	No	No	Yes
	chr16	15853533	15853533	C	T	MYH11	rs754636432	nonsynonymous SNV	Likely pathogenic	p.R434H	T0295	1	9.197	0.102525	0.117172	10.2604	1.2944	81.4101	Yes	Yes	No	Yes
	chr14	23884434	23884434	C	T	MYH7	rs200939753	nonsynonymous SNV	Likely pathogenic	p.A1777T	T0820	1	1.8394	0.0319243	0.0537673	46.1201	4.1731	511.721	Yes	Yes	No	Yes
	chr14	23888742	23888742	C	T	MYH7	rs397516194	nonsynonymous SNV	Likely pathogenic	p.R1268H	T1678	1	18.394	0.18582	0.198208	5.12943	0.6815	38.6162	Yes	Yes	No	No
	chr14	23898247	23898247	G	A	MYH7	rs148808089	nonsynonymous SNV	Likely pathogenic	p.R442C	T1968	1	1.00008	0.0213972	0.0456473	92.2175	5.7606	1482.96	Yes	Yes	No	No
	chr8	101721951	101721951	-	AACCTTTGCACTAGTG	PABPC1	N.A.	frameshift insertion	Likely pathogenic	p.M327Ifs*27	T2035	1	9.197	0.102525	0.117172	10.2604	1.2944	81.4101	No	No	No	Yes
	chr8	101719225	101719225	-	GATGAGGTCTGGCACCCTGAGCAGTC	PABPC1	rs758404026	frameshift insertion	Likely pathogenic	p.P446Rfs*30	T2035	1	7.3576	0.0828936	0.102023	13.1918	1.6164	107.788	No	No	No	Yes
	chr12	122261243	122261243	-	TCCC	SETD1B	N.A.	frameshift insertion	Likely pathogenic	p.P1587Sfs*22	T2112	1	1.8394	0.0319243	0.0537673	46.1201	4.1731	511.721	No	No	No	Yes
	chr7	95751240	95751240	-	CCCGGGCAGCCACCTGTAATCTC	SLC25A13	rs80338725	frameshift insertion	Likely pathogenic	p.A555Gfs*17	T0421	1	22.0728	0.220326	0.227434	4.19606	0.5629	31.2853	Yes	No	No	No
Tyrosine-protein kinase pathway	chr12	6703645	6703645	G	C	CHD4	rs747774721	nonsynonymous SNV	Likely pathogenic	p.L758V	T0137	1	1.00468	0.0213972	0.0456473	92.2175	5.7606	1482.96	Yes	No	No	Yes
	chr12	6702619	6702619	T	C	CHD4	rs778878369	nonsynonymous SNV	Likely pathogenic	p.N819S	T2112	1	1.00008	0.0213972	0.0456473	92.2175	5.7606	1482.96	Yes	No	No	Yes
	chr7	55249166	55249166	G	A	EGFR	rs397517125	nonsynonymous SNV	Likely pathogenic	p.A555T	T0598	1	0	0.0107562	0.0382441	276.609	11.2335	6811.11	No	No	No	Yes
	chr12	56492596	56492596	C	T	ERBB3	rs748627495	stopgain	Pathogenic	p.R916X	T0674	1	0	0.0107562	0.0382441	276.609	11.2335	6811.11	Yes	No	No	Yes
	chr12	56490893	56490893	G	A	ERBB3	rs202221237	nonsynonymous SNV	Likely pathogenic	p.G780E	T2133	1	5.5182	0.072918	0.097224	15.3924	1.8455	128.514	Yes	No	No	Yes
	chr4	1807370	1807370	A	G	FGFR3	rs77722678	nonsynonymous SNV	Likely pathogenic	p.N428S	T0421	1	0	0.0107562	0.0382441	276.609	11.2335	6811.11	No	No	No	Yes
GPCR signaling pathway	chr16	57685438	57685438	C	T	ADGRG1	rs773498177	stopgain	Pathogenic	p.Q136X	T0346	1	0	0.0107562	0.0382441	276.609	11.2335	6811.11	Yes	No	No	No
	chr2	173337540	173337540	-	A	ITGA6	rs566695492	frameshift insertion	Likely pathogenic	p.D114Efs*6	T2024	1	75.4154	0.561137	0.561137	1.22739	0.1698	8.8717	No	No	No	No
	chr19	11231108	11231108	G	A	LDLR	rs774730452	nonsynonymous SNV	Likely pathogenic	p.A516T	T0420	1	3.6788	0.0526418	0.0765698	23.0874	2.5707	207.63	Yes	Yes	No	No
	chr19	11221435	11221435	C	T	LDLR	rs769737896	stopgain	Likely pathogenic	p.R182X	T0710	1	1.00045	0.0213972	0.0456473	92.2175	5.7606	1482.96	Yes	Yes	No	No
MAPK/ERK pathway	chr18	53302936	53302936	C	A	TCF4	N.A.	stopgain	Likely pathogenic	p.E65X	T1868	1	7.3576	0.0828936	0.102023	13.1918	1.6164	107.788	No	No	No	No
ErbB signaling pathway	chr17	17119711	17119711	G	T	FLCN	rs199889477	nonsynonymous SNV	Likely pathogenic	p.P428H	T1664	1	3.6788	0.0526418	0.0765698	23.0874	2.5707	207.63	No	No	Yes	Yes
Cell cycle	chr11	3716753	3716753	A	G	NUP98	N.A.	nonsynonymous SNV	Likely pathogenic	p.W1318R	T0339	1	0	0.0107562	0.0382441	276.609	11.2335	6811.11	Yes	No	No	Yes
Peroxisome pathway	chr7	40228132	40228132	G	-	SUGCT	rs752118948	frameshift deletion	Likely pathogenic	p.V96Lfs*28	T0148	4	42.3062	0.00148887	0.0382441	8.91382	3.167	25.1089	Yes	No	No	No
	chr7	40228132	40228132	G	-	SUGCT	rs752118948	frameshift deletion	Likely pathogenic	p.V96Lfs*28	T0295	4	42.3062	0.00148887	0.0382441	8.91382	3.167	25.1089	Yes	No	No	No
	chr7	40228132	40228132	G	-	SUGCT	rs752118948	frameshift deletion	Likely pathogenic	p.V96Lfs*28	T0592	4	42.3062	0.00148887	0.0382441	8.91382	3.167	25.1089	Yes	No	No	No
	chr7	40228132	40228132	G	-	SUGCT	rs752118948	frameshift deletion	Likely pathogenic	p.V96Lfs*28	T1699	4	42.3062	0.00148887	0.0382441	8.91382	3.167	25.1089	Yes	No	No	No
*Novel mutation gene = germline mutation gene that has NOT been reported in prostate cancer in all ethnic. †ACMG gene = gene that belongs to the ACMG published recommendations for reporting secondary findings in clinical exome and genome sequencing (ACMG SF v2.0)22 (N=59) (Table S1). ‡BROCA cancer risk panel = panel of 74 cancer predisposition genes from BROCA37 (Table S1). ※Cancer driver gene = …
