# Supplementary material for: Whole-exome sequencing reveals a comprehensive germline mutation landscape and identifies twelve novel predisposition genes in Chinese prostate cancer patients
Source: PLoS Genet. 2022 Sep 12;18(9):e1010373. doi: 10.1371/journal.pgen.1010373 (PMC9499300; doi:10.1371/journal.pgen.1010373)
Supplement: S4 Table — (XLSX) [file pgen.1010373.s019.xlsx]

## Sheet: S4 Table
S4 Table. Details of 45 deleterious germline variants identified in the Shanghai cohort. Variants with FDR ≤0.05 were highlighted in purple and novel non-DDR predisposition genes were in bold.
Function	Chr	Start	End	Ref	Alt	Gene	RefSNP	Mutation type	ACMG	Amino acid change	Patient ID	Allele frequency in Shanghai cohort (n = 167)	Allele frequency in East Asian individuals (n = 9197)	P value	FDR	OR	95CI	95CI	Novel mutation gene*	ACMG gene†	BROCA cancer risk panel‡	Cancer driver gene※
DNA damage repair	chr3	142274740	142274740	T	-	ATR	rs757500301	frameshift deletion	Likely pathogenic	p.I710Yfs*5	2023644	2	20.2334	0.0579464	0.0856599	5.5343	1.2883	23.774	No	No	Yes	Yes
	chr3	142274739	142274739	-	T	ATR	rs778867790	frameshift insertion	Likely pathogenic	p.I710Nfs*3	2024431	1	57.0214	1	1	0.9661	0.1334	6.9976	No	No	Yes	Yes
	chr3	142274740	142274740	T	-	ATR	rs757500301	frameshift deletion	Likely pathogenic	p.I710Yfs*5	2027870	2	20.2334	0.0579464	0.0856599	5.5343	1.2883	23.774	No	No	Yes	Yes
	chr13	32954030	32954030	A	C	BRCA2	rs766308212	nonsynonymous SNV	Likely pathogenic	p.T3033P	2025616	1	0	0.0178343	0.0378978	165.468	6.728	4069.5	No	Yes	Yes	Yes
	chr13	32914894	32914898	TAACT	-	BRCA2	rs80359584	frameshift deletion	Likely pathogenic	p.N2135Kfs*3	2029379	1	0	0.0178343	0.0378978	165.468	6.728	4069.5	No	Yes	Yes	Yes
	chr22	29121266	29121266	G	A	CHEK2	rs730881701	stopgain	Likely pathogenic	p.R137X	2033513	1	0	0.0178343	0.0378978	165.468	6.728	4069.5	No	No	Yes	Yes
	chr2	128030510	128030511	CT	-	ERCC3	rs774261851	frameshift deletion	Likely pathogenic	p.Q586Rfs*17	2002888	1	5.5182	0.118374	0.149063	9.2032	1.1049	76.6589	No	No	No	Yes
	chr15	89857856	89857856	G	A	FANCI	rs771758909	nonsynonymous SNV	Likely pathogenic	p.R1185Q	2029318	1	0	0.0178343	0.0378978	165.468	6.728	4069.5	No	No	No	No
	chr15	28414778	28414782	AAGAA	-	HERC2	N.A.	frameshift deletion	Likely pathogenic	p.S3360Cfs*4	2024973	1	1.00284	0.0353514	0.0600974	55.2342	3.4474	884.975	No	No	No	No
	chr15	28414784	28414793	CAGCATCTGA	-	HERC2	N.A.	frameshift deletion	Likely pathogenic	p.S3356Ifs*9	2024973	1	1.00247	0.0353514	0.0600974	55.2342	3.4474	884.975	No	No	No	No
	chr15	28566561	28566562	AG	-	HERC2	rs771903299	frameshift deletion	Likely pathogenic	p.F6Lfs*32	2030723	1	0	0.0178343	0.0378978	165.468	6.728	4069.5	No	No	No	No
	chr15	75644673	75644673	-	C	NEIL1	rs34322656	frameshift insertion	Likely pathogenic	p.F277Lfs*2	2027803	1	0	0.0178343	0.0378978	165.468	6.728	4069.5	No	No	No	No
	chr5	131931460	131931460	-	T	RAD50	rs587781454	frameshift insertion	Likely pathogenic	p.K722Nfs*6	2025608	1	3.6788	0.0860558	0.112534	13.8063	1.539	123.86	No	No	No	Yes
	chr17	33428225	33428225	G	A	RAD51D	rs750621215	stopgain	Pathogenic	p.R188X	2027855	1	3.6788	0.0860558	0.112534	13.8063	1.539	123.86	No	No	Yes	No
	chr8	95412623	95412623	G	A	RAD54B	rs367836964	nonsynonymous SNV	Likely pathogenic	p.S154L	2027895	1	1.00192	0.0353514	0.0600974	55.2342	3.4474	884.975	No	No	No	Yes
	chr17	7577120	7577120	C	T	TP53	rs28934576	nonsynonymous SNV	Likely pathogenic	p.R141H	2024415	1	0	0.0178343	0.0378978	165.468	6.728	4069.5	No	Yes	Yes	Yes
	chr8	31024663	31024663	A	-	WRN	rs748089844	frameshift deletion	Likely pathogenic	p.N1370Tfs*23	2030720	1	0	0.0178343	0.0378978	165.468	6.728	4069.5	No	No	No	Yes
DNA methylation	chr11	118963117	118963117	G	A	HMBS	rs767103817	nonsynonymous SNV	Likely pathogenic	p.A219T	2032378	1	0	0.0178343	0.0378978	165.468	6.728	4069.5	Yes	No	No	No
	chr14	23891500	23891500	C	T	MYH7	rs397516178	nonsynonymous SNV	Likely pathogenic	p.R1045H	2024976	1	3.6788	0.0860558	0.112534	13.8063	1.539	123.86	Yes	Yes	No	No
	chr14	23884341	23884341	C	T	MYH7	rs369940645	nonsynonymous SNV	Likely pathogenic	p.G1808S	2032316	1	0	0.0178343	0.0378978	165.468	6.728	4069.5	Yes	Yes	No	No
	chr8	101719225	101719225	-	GATGAGGTCTGGCACC	PABPC1	rs758404026	frameshift insertion	Likely pathogenic	p.P446Rfs*20	2033470	1	12.8758	0.222772	0.24433	4.246	0.5538	32.5525	Yes	No	No	No
	chr1	14108749	14108749	A	-	PRDM2	rs57173229	frameshift deletion	Likely pathogenic	p.V1289Ffs*74	2024983	1	1.8394	0.052557	0.0812245	27.6156	2.4979	305.31	No	Yes	Yes	Yes
Tyrosine-protein kinase pathway	chr11	57583411	57583411	G	T	CTNND1	rs752894716	stopgain	Pathogenic	p.E817X	2029319	1	7.3576	0.134103	0.157224	7.888	0.9677	64.2946	Yes	No	No	Yes
	chr6	117677824	117677824	C	T	ROS1	N.A.	nonsynonymous SNV	Likely pathogenic	p.C1370Y	2023696	1	1.00008	0.0353514	0.0600974	55.2342	3.4474	884.975	No	No	No	Yes
	chr6	117631430	117631430	C	T	ROS1	rs749448229	nonsynonymous SNV	Likely pathogenic	p.R2083K	2024970	1	1.8394	0.052557	0.0812245	27.6156	2.4979	305.31	No	No	No	Yes
GPCR signaling pathway	chr2	173337540	173337540	-	A	ITGA6	rs566695492	frameshift insertion	Likely pathogenic	p.D114Efs*6	2024470	8	75.4154	0.000116121	0.00197405	5.9939	2.8679	12.5274	No	No	No	No
	chr2	173337540	173337540	-	A	ITGA6	rs566695492	frameshift insertion	Likely pathogenic	p.D114Efs*6	2024972	8	75.4154	0.000116121	0.00197405	5.9939	2.8679	12.5274	No	No	No	No
	chr2	173337540	173337540	-	A	ITGA6	rs566695492	frameshift insertion	Likely pathogenic	p.D114Efs*6	2025620	8	75.4154	0.000116121	0.00197405	5.9939	2.8679	12.5274	No	No	No	No
	chr2	173337540	173337540	-	A	ITGA6	rs566695492	frameshift insertion	Likely pathogenic	p.D114Efs*6	2025665	8	75.4154	0.000116121	0.00197405	5.9939	2.8679	12.5274	No	No	No	No
	chr2	173337540	173337540	-	A	ITGA6	rs566695492	frameshift insertion	Likely pathogenic	p.D114Efs*6	2027855	8	75.4154	0.000116121	0.00197405	5.9939	2.8679	12.5274	No	No	No	No
	chr2	173337540	173337540	-	A	ITGA6	rs566695492	frameshift insertion	Likely pathogenic	p.D114Efs*6	2027892	8	75.4154	0.000116121	0.00197405	5.9939	2.8679	12.5274	No	No	No	No
	chr2	173337540	173337540	-	A	ITGA6	rs566695492	frameshift insertion	Likely pathogenic	p.D114Efs*6	2029315	8	75.4154	0.000116121	0.00197405	5.9939	2.8679	12.5274	No	No	No	No
	chr2	173337540	173337540	-	A	ITGA6	rs566695492	frameshift insertion	Likely pathogenic	p.D114Efs*6	2029367	8	75.4154	0.000116121	0.00197405	5.9939	2.8679	12.5274	No	No	No	No
	chr19	11213417	11213417	G	A	LDLR	rs749038326	nonsynonymous SNV	Likely pathogenic	p.D90N	2024436	1	12.8758	0.222772	0.24433	4.246	0.5538	32.5525	Yes	Yes	No	No
Peroxisome pathway	chr7	40277263	40277263	C	T	SUGCT	rs137852861	stopgain	Likely pathogenic	p.R179X	2029564	1	0	0.0178343	0.0378978	165.468	6.728	4069.5	Yes	No	No	No
Hydrolase	chr11	533302	533321	GGGTCCCGGGGGGTCCCAGA	-	HRAS	rs776060230	frameshift deletion	Likely pathogenic	p.S57Mfs*2	2025606	1	20.2334	0.31484	0.334518	2.7589	0.3692	20.6175	No	No	No	Yes
	chr11	102495949	102495949	C	T	MMP20	rs587777516	stopgain	Likely pathogenic	p.W34X	2032315	1	7.3576	0.134103	0.157224	7.888	0.9677	64.2946	No	No	No	No
	chr10	104860824	104860824	-	A	NT5C2	N.A.	frameshift insertion	Likely pathogenic	p.T144Yfs*2	2029312	1	0	0.0178343	0.0378978	165.468	6.728	4069.5	Yes	No	No	Yes
Chromatin Regulation / Acetylation	chr15	93545433	93545433	-	A	CHD2	rs864309546	frameshift insertion	Likely pathogenic	p.Q1392Tfs*17	2024960	2	123.24	1	1	0.8948	0.2204	3.6337	Yes	No	No	Yes
	chr15	93545433	93545433	-	A	CHD2	rs864309546	frameshift insertion	Likely pathogenic	p.Q1392Tfs*17	2029315	2	123.24	1	1	0.8948	0.2204	3.6337	Yes	No	No	Yes
Regulation of lipid metabolism	chr2	10136458	10136458	C	T	GRHL1	N.A.	stopgain	Pathogenic	p.R536X	2027873	1	0	0.0178343	0.0378978	165.468	6.728	4069.5	Yes	No	No	No
Regulation of Androgen receptor	chr17	46804268	46804268	G	A	HOXB13	rs750244360	nonsynonymous SNV	Likely pathogenic	p.R247C	2032379	1	0	0.0178343	0.0378978	165.468	6.728	4069.5	No	No	Yes	No
ILK Signaling Pathway	chr6	76599857	76599857	-	A	MYO6	rs551348450	frameshift insertion	Likely pathogenic	p.Q918Tfs*24	2024402	3	1.8394	5.4744e-05	0.0018613	83.3474	13.2206	500.468	Yes	No	No	No
	chr6	76599857	76599857	-	A	MYO6	rs551348450	frameshift insertion	Likely pathogenic	p.Q918Tfs*24	2025690	3	1.8394	5.4744e-05	0.0018613	83.3474	13.2206	500.468	Yes	No	No	No
	chr6	76599857	76599857	-	A	MYO6	rs551348450	frameshift insertion	Likely pathogenic	p.Q918Tfs*24	2033485	3	1.8394	5.4744e-05	0.0018613	83.3474	13.2206	500.468	Yes	No	No	No
*Novel mutation gene = germline mutation gene that has NOT been reported in prostate cancer in all ethnic. †ACMG gene = gene that belongs to the ACMG published recommendations for reporting secondary findings in clinical exome and genome sequencing (ACMG SF v2.0)22 (N=59) (Table S1). ‡BROCA cancer risk panel = panel of 74 cancer predisposition genes from BROCA37 (Table S1). ※Cancer driver gene = …
