# Supplementary material for: Whole-exome sequencing reveals a comprehensive germline mutation landscape and identifies twelve novel predisposition genes in Chinese prostate cancer patients
Source: PLoS Genet. 2022 Sep 12;18(9):e1010373. doi: 10.1371/journal.pgen.1010373 (PMC9499300; doi:10.1371/journal.pgen.1010373)
Supplement: S5 Table — (XLSX) [file pgen.1010373.s020.xlsx]

## Sheet: S5 Table
S5 Table. Summary of the VUS-containing genes in the PI3K-Akt signaling pathway enriched in the Hong Kong (N=46) and Shanghai (N=58) cohorts. List of 40 common genes in both cohorts was showed.
Hong Kong cohort	Shanghai cohort	Common genes in both cohorts
BCL2L11	AKT3	CASP9
BRCA1	CASP9	CCNE1
CASP9	CCND1	CDK4
CCNE1	CCND3	CDKN1A
CDK4	CCNE1	COL1A1
CDKN1A	CDK4	COL2A1
CDKN1B	CDKN1A	CREB3L1
COL1A1	COL1A1	CREB3L2
COL2A1	COL2A1	CSF1R
CREB3L1	CREB3L1	CSF3R
CREB3L2	CREB3L2	EGFR
CSF1R	CSF1R	ERBB2
CSF3R	CSF3R	ERBB3
EGFR	EGFR	ERBB4
ERBB2	ERBB2	FGFR1
ERBB3	ERBB3	FGFR3
ERBB4	ERBB4	FGFR4
FGFR1	FGF10	FLT3
FGFR3	FGFR1	FLT4
FGFR4	FGFR3	FOXO3
FLT3	FGFR4	HSP90AB1
FLT4	FLT3	IL7R
FOXO3	FLT4	ITGA6
HSP90AB1	FOXO3	ITGAV
IL7R	HRAS	ITGB8
ITGA6	HSP90AB1	JAK3
ITGAV	IKBKB	KDR
ITGB8	IL7R	KIT
JAK3	ITGA6	MAP2K2
KDR	ITGAV	MET
KIT	ITGB8	NTRK1
MAP2K2	JAK1	PDGFB
MET	JAK2	PDGFRA
NTRK1	JAK3	PHLPP2
PDGFB	KDR	PIK3CA
PDGFRA	KIT	SGK1
PDGFRB	MAP2K1	SYK
PHLPP2	MAP2K2	TNC
PIK3CA	MAPK1	TSC1
PIK3CB	MET	TSC2
SGK1	MTOR
SYK	MYB
TNC	NTRK1
TSC1	PDGFB
TSC2	PDGFRA
YWHAB	PHLPP2
	PIK3CA
	PIK3R1
	PPP2R1A
	RAF1
	SGK1
	SOS1
	STK11
	SYK
	TNC
	TP53
	TSC1
	TSC2
