# Supplementary material for: Whole-exome sequencing reveals a comprehensive germline mutation landscape and identifies twelve novel predisposition genes in Chinese prostate cancer patients
Source: PLoS Genet. 2022 Sep 12;18(9):e1010373. doi: 10.1371/journal.pgen.1010373 (PMC9499300; doi:10.1371/journal.pgen.1010373)
Supplement: S6 Table — (XLSX) [file pgen.1010373.s021.xlsx]

## Sheet: S6 Table
S6 Table. Summary of the VUS-containing genes in the prostate cancer pathway enriched in the Hong Kong (N=26) and Shanghai (N=32) cohorts. List of 20 common genes in both cohorts was showed.
Hong Kong cohort	Shanghai cohort	Common genes in both cohorts
AR	AKT3	AR
CASP9	AR	CASP9
CCNE1	CASP9	CCNE1
CDKN1A	CCND1	CDKN1A
CDKN1B	CCNE1	CREB3L1
CREB3L1	CDKN1A	CREB3L2
CREB3L2	CREB3L1	CREBBP
CREBBP	CREB3L2	EGFR
EGFR	CREBBP	EP300
EP300	EGFR	ERBB2
ERBB2	EP300	ETV5
ERG	ERBB2	FGFR1
ETV5	ETV5	HSP90AB1
FGFR1	FGFR1	MAP2K2
FOXO1	HRAS	PDGFB
HSP90AB1	HSP90AB1	PDGFRA
MAP2K2	IKBKB	PIK3CA
PDGFB	KLK3	TCF7L2
PDGFRA	MAP2K1	TMPRSS2
PDGFRB	MAP2K2	ZEB1
PIK3CA	MAPK1
pik3cb	MTOR
RB1	PDGFB
TCF7L2	PDGFRA
TMPRSS2	PIK3CA
ZEB1	PIK3R1
	RAF1
	SOS1
	TCF7L2
	TMPRSS2
	TP53
	ZEB1
