# Supplementary material for: Whole-exome sequencing reveals a comprehensive germline mutation landscape and identifies twelve novel predisposition genes in Chinese prostate cancer patients
Source: PLoS Genet. 2022 Sep 12;18(9):e1010373. doi: 10.1371/journal.pgen.1010373 (PMC9499300; doi:10.1371/journal.pgen.1010373)
Supplement: S7 Table — (XLSX) [file pgen.1010373.s022.xlsx]

## Sheet: S7 Table
S7 Table. Variants of PI3K-Akt pathway in the Hong Kong cohort (sorted by p value)
Chr	Start	End	Ref	Alt	Gene	avsnp150	p	FDR	OR	95CI_-	95CI_+	AAChange.refGene
chr12	48393848	48393848	G	A	COL2A1	rs774081386	0.000677678	0.0494783	93.36	6.7	1304.77	COL2A1:NM_001844:exon2:c.C146T:p.P49L
chr1	156844186	156844186	C	A	NTRK1	rs767630555	0.00487272	0.0494783	23.41	2.39	119.59	NTRK1:NM_002529:exon9:c.C1189A:p.P397T
chr4	1805473	1805473	G	A	FGFR3	rs188723332	0.00704723	0.0494783	18.72	1.97	89.56	FGFR3:NM_000142:exon8:c.G985A:p.V329I,FGFR3:NM_001354809:exon8:c.G985A:p.V329I,FGFR3:NM_001354810:exon8:c.G985A:p.V329I
chr5	149433886	149433886	C	T	CSF1R	rs56059682	0.00958167	0.0494783	15.6	1.67	71.62	CSF1R:NM_001288705:exon20:c.G2762A:p.R921Q,CSF1R:NM_005211:exon21:c.G2762A:p.R921Q,CSF1R:NM_001349736:exon22:c.G2762A:p.R921Q
chr2	111899950	111899950	A	G	BCL2L11	.	0.0107562	0.0494783	276.61	11.23	6811.11	BCL2L11:NM_001204113:exon4:c.A275G:p.K92R
chr1	15820455	15820455	C	T	CASP9	.	0.0107562	0.0494783	276.61	11.23	6811.11	CASP9:NM_001278054:exon4:c.G640A:p.V214I,CASP9:NM_001229:exon8:c.G1090A:p.V364I,CASP9:NM_032996:exon8:c.G841A:p.V281I
chr12	48374375	48374375	G	A	COL2A1	.	0.0107562	0.0494783	276.61	11.23	6811.11	COL2A1:NM_033150:exon38:c.C2380T:p.P794S,COL2A1:NM_001844:exon39:c.C2587T:p.P863S
chr12	48371840	48371840	C	T	COL2A1	rs199642249	0.0107562	0.0494783	276.61	11.23	6811.11	COL2A1:NM_033150:exon43:c.G2857A:p.V953M,COL2A1:NM_001844:exon44:c.G3064A:p.V1022M
chr11	46339027	46339027	C	T	CREB3L1	rs748951793	0.0107562	0.0494783	276.61	11.23	6811.11	CREB3L1:NM_052854:exon10:c.C1247T:p.T416M
chr12	56495713	56495713	G	C	ERBB3	rs750286654	0.0107562	0.0494783	276.61	11.23	6811.11	ERBB3:NM_001982:exon28:c.G3903C:p.Q1301H
chr8	38287364	38287364	T	C	FGFR1	rs375271913	0.0107562	0.0494783	276.61	11.23	6811.11	FGFR1:NM_001174063:exon3:c.A194G:p.N65S,FGFR1:NM_001174065:exon3:c.A194G:p.N65S,FGFR1:NM_001354367:exon3:c.A194G:p.N65S,FGFR1:NM_001354369:exon3:c.A194G:p.N65S,FGFR1:NM_015850:exon3:c.A194G:p.N65S,FGFR1:NM_023110:exon3:c.A194G:p.N65S,FGFR1:NM_001174064:exon4:c.A170G:p.N57S,FGFR1:NM_001174067:exon4:c.A293G:p.N98S
chr8	38271189	38271189	C	T	FGFR1	rs771680156	0.0107562	0.0494783	276.61	11.23	6811.11	FGFR1:NM_001174066:exon17:c.G2159A:p.R720Q,FGFR1:NM_001354368:exon17:c.G2147A:p.R716Q,FGFR1:NM_023105:exon17:c.G2159A:p.R720Q,FGFR1:NM_023106:exon17:c.G2153A:p.R718Q,FGFR1:NM_001174063:exon18:c.G2420A:p.R807Q,FGFR1:NM_001174065:exon18:c.G2420A:p.R807Q,FGFR1:NM_015850:exon18:c.G2420A:p.R807Q,FGFR1:NM_023110:exon18:c.G2426A:p.R809Q,FGFR1:NM_001174064:exon19:c.G2396A:p.R799Q,FGFR1:NM_001174067:exon1…
chr4	1803120	1803120	C	T	FGFR3	.	0.0107562	0.0494783	276.61	11.23	6811.11	FGFR3:NM_000142:exon5:c.C472T:p.R158W,FGFR3:NM_001163213:exon5:c.C472T:p.R158W,FGFR3:NM_001354809:exon5:c.C472T:p.R158W,FGFR3:NM_001354810:exon5:c.C472T:p.R158W,FGFR3:NM_022965:exon5:c.C472T:p.R158W
chr4	1809011	1809011	T	C	FGFR3	rs747872029	0.0107562	0.0494783	276.61	11.23	6811.11	FGFR3:NM_001354810:exon17:c.T2375C:p.M792T
chr7	20441687	20441687	A	G	ITGB8	.	0.0107562	0.0494783	276.61	11.23	6811.11	ITGB8:NM_002214:exon10:c.A1625G:p.Y542C
chr22	39621768	39621768	G	A	PDGFB	rs754605938	0.0107562	0.0494783	276.61	11.23	6811.11	PDGFB:NM_002608:exon6:c.C686T:p.T229M,PDGFB:NM_033016:exon6:c.C641T:p.T214M
chr3	178916753	178916753	A	G	PIK3CA	rs190372148	0.0107562	0.0494783	276.61	11.23	6811.11	PIK3CA:NM_006218:exon2:c.A140G:p.H47R
chr3	138403527	138403527	C	A	PIK3CB	.	0.0107562	0.0494783	276.61	11.23	6811.11	PIK3CB:NM_001256045:exon6:c.G791T:p.R264L,PIK3CB:NM_006219:exon17:c.G2255T:p.R752L
chr16	2133756	2133756	C	T	TSC2	rs775990159	0.0107562	0.0494783	276.61	11.23	6811.11	TSC2:NM_001318831:exon29:c.C3212T:p.P1071L,TSC2:NM_001318827:exon30:c.C3635T:p.P1212L,TSC2:NM_001318829:exon30:c.C3599T:p.P1200L,TSC2:NM_001077183:exon31:c.C3743T:p.P1248L,TSC2:NM_001318832:exon31:c.C3776T:p.P1259L,TSC2:NM_001363528:exon31:c.C3746T:p.P1249L,TSC2:NM_001114382:exon32:c.C3875T:p.P1292L,TSC2:NM_001370404:exon32:c.C3812T:p.P1271L,TSC2:NM_001370405:exon32:c.C3815T:p.P1272L,TSC2:NM_0210…
chr20	43530217	43530217	G	A	YWHAB	.	0.0107562	0.0494783	276.61	11.23	6811.11	YWHAB:NM_139323:exon2:c.G43A:p.A15T,YWHAB:NM_003404:exon3:c.G43A:p.A15T
chr12	56493492	56493492	G	A	ERBB3	rs561787077	0.0156665	0.0596544	11.7	1.29	50.89	ERBB3:NM_001982:exon24:c.G2900A:p.R967K
chr1	36932164	36932164	G	A	CSF3R	rs201556754	0.0213978	0.0596544	92.43	1.17	6774.04	CSF3R:NM_000760:exon17:c.C2305T:p.R769C,CSF3R:NM_156039:exon17:c.C2386T:p.R796C
chr4	1808921	1808921	G	T	FGFR3	rs768114770	0.0213978	0.0596544	92.43	1.17	6774.04	FGFR3:NM_022965:exon16:c.G2017T:p.D673Y,FGFR3:NM_001354810:exon17:c.G2285T:p.G762V,FGFR3:NM_000142:exon18:c.G2353T:p.D785Y,FGFR3:NM_001163213:exon18:c.G2359T:p.D787Y,FGFR3:NM_001354809:exon18:c.G2356T:p.D786Y
chr13	28626691	28626691	T	C	FLT3	rs551777447	0.0213978	0.0596544	92.43	1.17	6774.04	FLT3:NM_004119:exon5:c.A605G:p.Q202R
chr2	173292622	173292622	A	C	ITGA6	rs774309985	0.0213978	0.0596544	92.43	1.17	6774.04	ITGA6:NM_000210:exon1:c.A106C:p.K36Q,ITGA6:NM_001079818:exon1:c.A106C:p.K36Q,ITGA6:NM_001365529:exon1:c.A106C:p.K36Q,ITGA6:NM_001365530:exon1:c.A106C:p.K36Q
chr2	187534519	187534519	G	C	ITGAV	.	0.0213978	0.0596544	92.43	1.17	6774.04	ITGAV:NM_001145000:exon24:c.G2576C:p.S859T,ITGAV:NM_001144999:exon26:c.G2546C:p.S849T,ITGAV:NM_002210:exon26:c.G2684C:p.S895T
chr7	116380083	116380083	T	C	MET	rs561588772	0.0213978	0.0596544	92.43	1.17	6774.04	MET:NM_001324402:exon3:c.T182C:p.I61T,MET:NM_000245:exon4:c.T1472C:p.I491T,MET:NM_001127500:exon4:c.T1472C:p.I491T,MET:NM_001324401:exon4:c.T1472C:p.I491T
chr1	156849914	156849914	G	A	NTRK1	rs763122825	0.0213978	0.0596544	92.43	1.17	6774.04	NTRK1:NM_001012331:exon15:c.G2152A:p.G718S,NTRK1:NM_001007792:exon16:c.G2062A:p.G688S,NTRK1:NM_002529:exon16:c.G2170A:p.G724S
chr4	55161366	55161366	C	T	PDGFRA	rs775944809	0.0213978	0.0596544	92.43	1.17	6774.04	PDGFRA:NM_001347829:exon23:c.C3197T:p.T1066I,PDGFRA:NM_001347830:exon23:c.C3236T:p.T1079I,PDGFRA:NM_006206:exon23:c.C3197T:p.T1066I,PDGFRA:NM_001347828:exon24:c.C3272T:p.T1091I
chr5	149500479	149500479	C	T	PDGFRB	.	0.0213978	0.0596544	92.43	1.17	6774.04	PDGFRB:NM_001355016:exon17:c.G2366A:p.R789Q,PDGFRB:NM_001355017:exon18:c.G2075A:p.R692Q,PDGFRB:NM_002609:exon18:c.G2558A:p.R853Q
chr9	117819655	117819655	C	G	TNC	.	0.0213978	0.0596544	92.43	1.17	6774.04	TNC:NM_002160:exon15:c.G4356C:p.E1452D
chr16	2135247	2135247	G	A	TSC2	.	0.0213978	0.0596544	92.43	1.17	6774.04	TSC2:NM_001318831:exon32:c.G3854A:p.R1285Q,TSC2:NM_001318827:exon33:c.G4277A:p.R1426Q,TSC2:NM_001318829:exon33:c.G4241A:p.R1414Q,TSC2:NM_001077183:exon34:c.G4385A:p.R1462Q,TSC2:NM_001318832:exon34:c.G4418A:p.R1473Q,TSC2:NM_001363528:exon34:c.G4388A:p.R1463Q,TSC2:NM_001114382:exon35:c.G4517A:p.R1506Q,TSC2:NM_001370404:exon35:c.G4454A:p.R1485Q,TSC2:NM_001370405:exon35:c.G4457A:p.R1486Q,TSC2:NM_0210…
chr16	2134620	2134620	C	T	TSC2	rs45517341	0.0213978	0.0596544	92.43	1.17	6774.04	TSC2:NM_001318831:exon30:c.C3665T:p.S1222L,TSC2:NM_001318827:exon31:c.C4088T:p.S1363L,TSC2:NM_001318829:exon31:c.C4052T:p.S1351L,TSC2:NM_001077183:exon32:c.C4196T:p.S1399L,TSC2:NM_001318832:exon32:c.C4229T:p.S1410L,TSC2:NM_001363528:exon32:c.C4199T:p.S1400L,TSC2:NM_001114382:exon33:c.C4328T:p.S1443L,TSC2:NM_001370404:exon33:c.C4265T:p.S1422L,TSC2:NM_001370405:exon33:c.C4268T:p.S1423L,TSC2:NM_0210…
chr12	48390390	48390390	C	T	COL2A1	rs201817670	0.0271075	0.0638773	8.5	0.96	35.36	COL2A1:NM_033150:exon7:c.G343A:p.A115T,COL2A1:NM_001844:exon8:c.G550A:p.A184T
chr7	137597794	137597794	T	C	CREB3L2	rs747820392	0.0271075	0.0638773	8.5	0.96	35.36	CREB3L2:NM_001253775:exon4:c.A526G:p.K176E,CREB3L2:NM_001318246:exon4:c.A337G:p.K113E,CREB3L2:NM_194071:exon4:c.A526G:p.K176E
chr19	30314587	30314589	TGT	-	CCNE1	rs753981232	0.031926	0.0638773	46.28	0.78	889.83	CCNE1:NM_001322259:exon11:c.1001_1003del:p.L335del,CCNE1:NM_001322261:exon11:c.989_991del:p.L331del,CCNE1:NM_001322262:exon11:c.1091_1093del:p.L365del,CCNE1:NM_001238:exon12:c.1136_1138del:p.L380del
chr17	48263704	48263704	C	T	COL1A1	rs147104425	0.031926	0.0638773	46.28	0.78	889.83	COL1A1:NM_000088:exon49:c.G3979A:p.G1327S
chr17	48270197	48270197	T	A	COL1A1	rs749317822	0.031926	0.0638773	46.28	0.78	889.83	COL1A1:NM_000088:exon27:c.A1836T:p.K612N
chr11	46332639	46332639	G	C	CREB3L1	rs376081099	0.031926	0.0638773	46.28	0.78	889.83	CREB3L1:NM_052854:exon5:c.G652C:p.G218R
chr17	37866383	37866383	C	T	ERBB2	rs776960538	0.031926	0.0638773	46.28	0.78	889.83	ERBB2:NM_001289937:exon6:c.C688T:p.P230S,ERBB2:NM_004448:exon6:c.C688T:p.P230S,ERBB2:NM_001005862:exon9:c.C598T:p.P200S,ERBB2:NM_001289938:exon9:c.C598T:p.P200S,ERBB2:NM_001289936:exon10:c.C643T:p.P215S
chr5	180057744	180057744	C	T	FLT4	rs138831198	0.031926	0.0638773	46.28	0.78	889.83	FLT4:NM_001354989:exon3:c.G211A:p.G71R,FLT4:NM_002020:exon3:c.G211A:p.G71R,FLT4:NM_182925:exon3:c.G211A:p.G71R
chr6	44218172	44218174	AAG	-	HSP90AB1	rs755665642	0.031926	0.0638773	46.28	0.78	889.83	HSP90AB1:NM_001271969:exon6:c.793_795del:p.K268del,HSP90AB1:NM_001271970:exon6:c.793_795del:p.K268del,HSP90AB1:NM_001271971:exon6:c.649_651del:p.K220del,HSP90AB1:NM_001271972:exon6:c.763_765del:p.K258del,HSP90AB1:NM_001371238:exon6:c.793_795del:p.K268del,HSP90AB1:NM_007355:exon6:c.793_795del:p.K268del
chr7	20406666	20406666	G	A	ITGB8	rs369597972	0.031926	0.0638773	46.28	0.78	889.83	ITGB8:NM_002214:exon3:c.G245A:p.R82H
chr6	134495670	134495670	T	C	SGK1	rs147939116	0.031926	0.0638773	46.28	0.78	889.83	SGK1:NM_001143677:exon2:c.A215G:p.N72S,SGK1:NM_001143678:exon2:c.A173G:p.N58S,SGK1:NM_001291995:exon2:c.A131G:p.N44S,SGK1:NM_005627:exon2:c.A131G:p.N44S,SGK1:NM_001143676:exon4:c.A416G:p.N139S
chr9	93657832	93657832	G	A	SYK	rs139348511	0.031926	0.0638773	46.28	0.78	889.83	SYK:NM_001135052:exon13:c.G1789A:p.A597T,SYK:NM_001174168:exon13:c.G1789A:p.A597T,SYK:NM_001174167:exon14:c.G1858A:p.A620T,SYK:NM_003177:exon14:c.G1858A:p.A620T
chr6	134583213	134583213	G	A	SGK1	rs148941985	0.032394	0.0638773	2.97	0.93	7.33	SGK1:NM_001143676:exon2:c.C143T:p.S48F
chr17	37864776	37864776	G	A	ERBB2	rs185670819	0.032633	0.0638773	4.56	0.9	14.33	ERBB2:NM_001289937:exon3:c.G428A:p.R143Q,ERBB2:NM_004448:exon3:c.G428A:p.R143Q,ERBB2:NM_001005862:exon6:c.G338A:p.R113Q,ERBB2:NM_001289938:exon6:c.G338A:p.R113Q,ERBB2:NM_001289936:exon7:c.G383A:p.R128Q
chr13	28611358	28611358	C	T	FLT3	rs200949858	0.0385206	0.0708269	6.93	0.79	28.22	FLT3:NM_004119:exon10:c.G1273A:p.A425T
chr1	156846256	156846256	T	C	NTRK1	rs55892037	0.0385206	0.0708269	6.93	0.79	28.22	NTRK1:NM_001012331:exon13:c.T1679C:p.M560T,NTRK1:NM_001007792:exon14:c.T1589C:p.M530T,NTRK1:NM_002529:exon14:c.T1697C:p.M566T
chr7	55242500	55242500	A	G	EGFR	rs397517102	0.0423421	0.0708269	30.89	0.58	387.57	EGFR:NM_001346941:exon13:c.A1469G:p.K490R,EGFR:NM_001346897:exon18:c.A2135G:p.K712R,EGFR:NM_001346899:exon18:c.A2135G:p.K712R,EGFR:NM_001346898:exon19:c.A2270G:p.K757R,EGFR:NM_001346900:exon19:c.A2111G:p.K704R,EGFR:NM_005228:exon19:c.A2270G:p.K757R
chr4	55598066	55598066	G	A	KIT	rs201165084	0.0423421	0.0708269	30.89	0.58	387.57	KIT:NM_000222:exon16:c.G2263A:p.A755T,KIT:NM_001093772:exon16:c.G2251A:p.A751T
chr3	138456646	138456646	T	C	PIK3CB	.	0.0423421	0.0708269	30.89	0.58	387.57	PIK3CB:NM_006219:exon6:c.A704G:p.H235R
chr9	117800576	117800576	C	T	TNC	rs763538728	0.0423421	0.0708269	30.89	0.58	387.57	TNC:NM_002160:exon20:c.G5476A:p.V1826M
chr16	2133780	2133780	C	T	TSC2	rs397515062	0.0423421	0.0708269	30.89	0.58	387.57	TSC2:NM_001318831:exon29:c.C3236T:p.A1079V,TSC2:NM_001318827:exon30:c.C3659T:p.A1220V,TSC2:NM_001318829:exon30:c.C3623T:p.A1208V,TSC2:NM_001077183:exon31:c.C3767T:p.A1256V,TSC2:NM_001318832:exon31:c.C3800T:p.A1267V,TSC2:NM_001363528:exon31:c.C3770T:p.A1257V,TSC2:NM_001114382:exon32:c.C3899T:p.A1300V,TSC2:NM_001370404:exon32:c.C3836T:p.A1279V,TSC2:NM_001370405:exon32:c.C3839T:p.A1280V,TSC2:NM_0210…
chr16	2134659	2134659	C	T	TSC2	rs397515242	0.0423421	0.0708269	30.89	0.58	387.57	TSC2:NM_001318831:exon30:c.C3704T:p.A1235V,TSC2:NM_001318827:exon31:c.C4127T:p.A1376V,TSC2:NM_001318829:exon31:c.C4091T:p.A1364V,TSC2:NM_001077183:exon32:c.C4235T:p.A1412V,TSC2:NM_001318832:exon32:c.C4268T:p.A1423V,TSC2:NM_001363528:exon32:c.C4238T:p.A1413V,TSC2:NM_001114382:exon33:c.C4367T:p.A1456V,TSC2:NM_001370404:exon33:c.C4304T:p.A1435V,TSC2:NM_001370405:exon33:c.C4307T:p.A1436V,TSC2:NM_0210…
chr16	2137925	2137958	CCCTGCAGTGCAGGAAAGGTAGGGCCGGGTGGGG	-	TSC2	rs137854209	0.0435144	0.0714879	6.45	0.74	26.1	TSC2:NM_001318831:exon35:c.4319_4336del:p.S1440_D1446delinsY,TSC2:NM_001318827:exon36:c.4742_4759del:p.S1581_D1587delinsY,TSC2:NM_001318829:exon36:c.4706_4723del:p.S1569_D1575delinsY,TSC2:NM_001077183:exon37:c.4850_4867del:p.S1617_D1623delinsY,TSC2:NM_001318832:exon37:c.4883_4900del:p.S1628_D1634delinsY,TSC2:NM_001363528:exon37:c.4853_4870del:p.S1618_D1624delinsY,TSC2:NM_001114382:exon38:c.4982_4…
chr19	17945798	17945798	T	A	JAK3	rs35785705	0.0460969	0.074402	6.23	0.71	25.15	JAK3:NM_000215:exon16:c.A2062T:p.I688F
chr17	41219631	41219631	T	G	BRCA1	rs397507239	0.0526473	0.0807259	23.18	0.47	236.47	BRCA1:NM_007297:exon15:c.A4927C:p.K1643Q,BRCA1:NM_007298:exon15:c.A1756C:p.K586Q,BRCA1:NM_007294:exon16:c.A5068C:p.K1690Q,BRCA1:NM_007299:exon16:c.A1756C:p.K586Q,BRCA1:NM_007300:exon17:c.A5131C:p.K1711Q
chr12	58144863	58144863	C	T	CDK4	rs34386532	0.0526473	0.0807259	23.18	0.47	236.47	CDK4:NM_000075:exon4:c.G365A:p.R122H
chr9	117840314	117840314	C	T	TNC	rs758188661	0.0526473	0.0807259	23.18	0.47	236.47	TNC:NM_002160:exon7:c.G2582A:p.G861E
chr17	37883965	37883965	C	T	ERBB2	rs762062043	0.0628427	0.0903363	18.53	0.39	167.82	ERBB2:NM_004448:exon27:c.C3436T:p.R1146W,ERBB2:NM_001005862:exon30:c.C3346T:p.R1116W,ERBB2:NM_001289936:exon31:c.C3391T:p.R1131W
chr7	20445707	20445707	C	T	ITGB8	rs570372889	0.0628427	0.0903363	18.53	0.39	167.82	ITGB8:NM_002214:exon12:c.C1936T:p.P646S
chr19	17943330	17943330	G	A	JAK3	rs772027199	0.0628427	0.0903363	18.53	0.39	167.82	JAK3:NM_000215:exon19:c.C2678T:p.P893L
chr16	71715735	71715735	T	C	PHLPP2	rs180706565	0.0628427	0.0903363	18.53	0.39	167.82	PHLPP2:NM_001289003:exon6:c.A809G:p.Y270C,PHLPP2:NM_015020:exon6:c.A809G:p.Y270C
chr4	55948744	55948744	C	T	KDR	rs568921825	0.0927815	0.131321	11.59	0.26	87.86	KDR:NM_002253:exon28:c.G3721A:p.D1241N
chr9	135781005	135781005	G	C	TSC1	rs75820036	0.0991724	0.13824	2.81	0.56	8.71	TSC1:NM_001162427:exon14:c.C1807G:p.Q603E,TSC1:NM_001362177:exon14:c.C1597G:p.Q533E,TSC1:NM_000368:exon15:c.C1960G:p.Q654E,TSC1:NM_001162426:exon15:c.C1957G:p.Q653E
chr12	56495328	56495328	G	A	ERBB3	rs138861245	0.102549	0.138743	10.3	0.23	75.56	ERBB3:NM_001982:exon28:c.G3518A:p.R1173Q
chr9	135797276	135797276	T	C	TSC1	rs577983115	0.102549	0.138743	10.3	0.23	75.56	TSC1:NM_001162427:exon6:c.A440G:p.N147S,TSC1:NM_001362177:exon6:c.A230G:p.N77S,TSC1:NM_000368:exon7:c.A593G:p.N198S,TSC1:NM_001162426:exon7:c.A593G:p.N198S
chr6	108985124	108985124	C	T	FOXO3	rs574058187	0.112213	0.149617	9.27	0.21	66.31	FOXO3:NM_001455:exon2:c.C1088T:p.T363M,FOXO3:NM_201559:exon3:c.C1088T:p.T363M
chr5	176518092	176518092	T	C	FGFR4	rs746114840	0.149847	0.196942	6.62	0.16	44.33	FGFR4:NM_022963:exon4:c.T590C:p.I197T,FGFR4:NM_001291980:exon5:c.T590C:p.I197T,FGFR4:NM_001354984:exon5:c.T590C:p.I197T,FGFR4:NM_002011:exon5:c.T590C:p.I197T,FGFR4:NM_213647:exon5:c.T590C:p.I197T
chr12	12870998	12870998	G	C	CDKN1B	rs139727620	0.159006	0.203175	6.18	0.15	40.94	CDKN1B:NM_004064:exon1:c.G225C:p.E75D
chr5	149447798	149447798	G	C	CSF1R	rs55942044	0.159006	0.203175	6.18	0.15	40.94	CSF1R:NM_001288705:exon10:c.C1606G:p.L536V,CSF1R:NM_005211:exon11:c.C1606G:p.L536V,CSF1R:NM_001349736:exon12:c.C1606G:p.L536V
chr11	46321660	46321660	G	A	CREB3L1	rs186134647	0.168068	0.211812	5.79	0.14	38.01	CREB3L1:NM_052854:exon2:c.G277A:p.D93N
chr13	28636182	28636182	C	T	FLT3	rs376895552	0.177033	0.21716	5.45	0.13	35.49	FLT3:NM_004119:exon3:c.G190A:p.G64R
chr19	4090601	4090601	C	T	MAP2K2	rs533247725	0.177033	0.21716	5.45	0.13	35.49	MAP2K2:NM_030662:exon11:c.G1198A:p.V400M
chr5	149439316	149439339	GGGGTCCTGGCCGGGGCTCAGGCT	-	CSF1R	rs777134212	0.185902	0.222116	5.15	0.12	33.28	CSF1R:NM_001288705:exon14:c.2056_2079del:p.S686_P693del,CSF1R:NM_005211:exon15:c.2056_2079del:p.S686_P693del,CSF1R:NM_001349736:exon16:c.2056_2079del:p.S686_P693del
chr7	55233024	55233024	G	A	EGFR	rs144943614	0.185902	0.222116	5.15	0.12	33.28	EGFR:NM_001346941:exon9:c.G973A:p.V325I,EGFR:NM_001346897:exon14:c.G1639A:p.V547I,EGFR:NM_001346899:exon14:c.G1639A:p.V547I,EGFR:NM_001346898:exon15:c.G1774A:p.V592I,EGFR:NM_001346900:exon15:c.G1615A:p.V539I,EGFR:NM_005228:exon15:c.G1774A:p.V592I,EGFR:NM_201282:exon15:c.G1774A:p.V592I,EGFR:NM_201284:exon15:c.G1774A:p.V592I
chr17	48264049	48264049	C	T	COL1A1	rs148216434	0.194676	0.229618	4.88	0.12	31.32	COL1A1:NM_000088:exon48:c.G3766A:p.A1256T
chr19	17953321	17953321	C	T	JAK3	rs199868795	0.211945	0.246822	4.41	0.11	27.99	JAK3:NM_000215:exon6:c.G665A:p.R222H
chr4	55961103	55961103	C	T	KDR	rs140041720	0.220442	0.253508	4.21	0.1	26.59	KDR:NM_002253:exon21:c.G2837A:p.R946H
chr22	39639934	39639934	C	A	PDGFB	rs201522786	0.224456	0.254938	2.3	0.27	8.79	PDGFB:NM_002608:exon1:c.G35T:p.C12F
chr4	1806569	1806569	G	A	FGFR3	rs182935140	0.261583	0.293484	3.43	0.08	21.24	FGFR3:NM_022965:exon8:c.G949A:p.A317T,FGFR3:NM_000142:exon10:c.G1285A:p.A429T,FGFR3:NM_001163213:exon10:c.G1291A:p.A431T,FGFR3:NM_001354809:exon10:c.G1288A:p.A430T,FGFR3:NM_001354810:exon10:c.G1288A:p.A430T
chr2	187533499	187533499	A	G	ITGAV	rs61757099	0.277431	0.307514	3.19	0.08	19.66	ITGAV:NM_001145000:exon23:c.A2336G:p.N779S,ITGAV:NM_001144999:exon25:c.A2306G:p.N769S,ITGAV:NM_002210:exon25:c.A2444G:p.N815S
chr2	212495294	212495294	T	A	ERBB4	rs190654033	0.292942	0.320842	2.99	0.07	18.29	ERBB4:NM_001042599:exon17:c.A1972T:p.I658F,ERBB4:NM_005235:exon17:c.A1972T:p.I658F
chr9	117838716	117838716	A	G	TNC	rs184350582	0.308124	0.333499	2.8	0.07	17.1	TNC:NM_002160:exon8:c.T2813C:p.V938A
chr12	48398088	48398088	G	T	COL2A1	rs369359592	0.330293	0.353336	2.57	0.06	15.6	COL2A1:NM_001844:exon1:c.C17A:p.A6D,COL2A1:NM_033150:exon1:c.C17A:p.A6D
chr13	28609806	28609806	T	G	FLT3	rs149057582	0.358761	0.37938	2.31	0.06	13.94	FLT3:NM_004119:exon12:c.A1423C:p.T475P
chr5	35867500	35867500	G	A	IL7R	rs150051812	0.405727	0.424169	1.97	0.05	11.75	IL7R:NM_002185:exon3:c.G314A:p.S105N
chr6	108882595	108882595	G	A	FOXO3	rs532258926	0.431018	0.445547	1.81	0.04	10.79	FOXO3:NM_001455:exon1:c.G184A:p.D62N,FOXO3:NM_201559:exon2:c.G184A:p.D62N
chr6	36651876	36651876	G	A	CDKN1A	rs181964284	0.437173	0.446887	1.78	0.04	10.57	CDKN1A:NM_001291549:exon3:c.G100A:p.A34T
chr2	173368930	173368930	-	A	ITGA6	rs1085307075	0.580575	0.586955	1.17	0.03	6.84	ITGA6:NM_001079818:exon25:c.3227dupA:p.Q1079Tfs*10,ITGA6:NM_001365529:exon25:c.3182dupA:p.Q1064Tfs*10
chr12	56487560	56487560	A	T	ERBB3	rs146593760	1	1	1.01	0.03	5.91	ERBB3:NM_001982:exon13:c.A1493T:p.K498I
