# Supplementary material for: Whole-exome sequencing reveals a comprehensive germline mutation landscape and identifies twelve novel predisposition genes in Chinese prostate cancer patients
Source: PLoS Genet. 2022 Sep 12;18(9):e1010373. doi: 10.1371/journal.pgen.1010373 (PMC9499300; doi:10.1371/journal.pgen.1010373)
Supplement: S8 Table — (XLSX) [file pgen.1010373.s023.xlsx]

## Sheet: S8 Table
S8 Table. Variants of PI3K-Akt pathway in the Shanghai cohort (sorted by p value)
Chr	Start	End	Ref	Alt	Gene	avsnp150	p	FDR	OR	95CI_-	95CI_+	AAChange.refGene
chr22	22221709	22221711	CCG	-	MAPK1	rs751880548	6.95672e-22	1.02264e-19	1425.93	84.24	24136.4	MAPK1:NM_002745:exon1:c.20_22del:p.A7del,MAPK1:NM_138957:exon1:c.20_22del:p.A7del
chr2	212495294	212495294	T	A	ERBB4	rs190654033	4.32354e-05	0.0031778	11.01	3.7	27.28	ERBB4:NM_001042599:exon17:c.A1972T:p.I658F,ERBB4:NM_005235:exon17:c.A1972T:p.I658F
chr5	35867500	35867500	G	A	IL7R	rs150051812	0.000337366	0.0165309	7.25	2.5	17.33	IL7R:NM_002185:exon3:c.G314A:p.S105N
chr2	173368930	173368930	-	A	ITGA6	rs1085307075	0.000833339	0.0306252	5.05	1.93	11.14	ITGA6:NM_001079818:exon25:c.3227dupA:p.Q1079Tfs*10,ITGA6:NM_001365529:exon25:c.3182dupA:p.Q1064Tfs*10
chr17	37864776	37864776	G	A	ERBB2	rs185670819	0.00129099	0.0379552	5.49	1.91	12.89	ERBB2:NM_001289937:exon3:c.G428A:p.R143Q,ERBB2:NM_004448:exon3:c.G428A:p.R143Q,ERBB2:NM_001005862:exon6:c.G338A:p.R113Q,ERBB2:NM_001289938:exon6:c.G338A:p.R113Q,ERBB2:NM_001289936:exon7:c.G383A:p.R128Q
chr9	117838677	117838677	G	A	TNC	rs200261885	0.00373323	0.0697859	11.19	2.06	40.09	TNC:NM_002160:exon8:c.C2852T:p.T951I
chr15	66782095	66782095	A	C	MAP2K1	rs750035241	0.0045243	0.0697859	27.83	2.5	195.37	MAP2K1:NM_002755:exon10:c.A1062C:p.Q354H
chr1	65304196	65304196	G	T	JAK1	rs34680086	0.00824931	0.0697859	18.54	1.82	104.72	JAK1:NM_001321852:exon21:c.C2919A:p.N973K,JAK1:NM_001321856:exon21:c.C2919A:p.N973K,JAK1:NM_001321857:exon21:c.C2916A:p.N972K,JAK1:NM_002227:exon21:c.C2919A:p.N973K,JAK1:NM_001320923:exon22:c.C2919A:p.N973K,JAK1:NM_001321854:exon22:c.C2919A:p.N973K,JAK1:NM_001321855:exon22:c.C2919A:p.N973K,JAK1:NM_001321853:exon23:c.C2919A:p.N973K
chr1	36937223	36937223	C	T	CSF3R	rs768170625	0.0129509	0.0697859	13.91	1.43	70.57	CSF3R:NM_000760:exon10:c.G1096A:p.G366R,CSF3R:NM_156039:exon10:c.G1096A:p.G366R,CSF3R:NM_172313:exon10:c.G1096A:p.G366R
chr12	58142315	58142315	G	A	CDK4	rs749477862	0.0178343	0.0697859	165.47	6.73	4069.5	CDK4:NM_000075:exon8:c.C905T:p.P302L
chr17	48264045	48264045	C	T	COL1A1	rs775462973	0.0178343	0.0697859	165.47	6.73	4069.5	COL1A1:NM_000088:exon48:c.G3770A:p.R1257H
chr17	48272796	48272796	T	C	COL1A1	rs764436097	0.0178343	0.0697859	165.47	6.73	4069.5	COL1A1:NM_000088:exon18:c.A1199G:p.N400S
chr12	48376290	48376290	C	T	COL2A1	.	0.0178343	0.0697859	165.47	6.73	4069.5	COL2A1:NM_033150:exon33:c.G2089A:p.D697N,COL2A1:NM_001844:exon34:c.G2296A:p.D766N
chr7	137590575	137590575	G	A	CREB3L2	rs768925271	0.0178343	0.0697859	165.47	6.73	4069.5	CREB3L2:NM_001318246:exon6:c.C599T:p.P200L,CREB3L2:NM_194071:exon6:c.C788T:p.P263L
chr4	1801242	1801242	G	A	FGFR3	rs774749538	0.0178343	0.0697859	165.47	6.73	4069.5	FGFR3:NM_000142:exon3:c.G371A:p.R124Q,FGFR3:NM_001163213:exon3:c.G371A:p.R124Q,FGFR3:NM_001354809:exon3:c.G371A:p.R124Q,FGFR3:NM_001354810:exon3:c.G371A:p.R124Q,FGFR3:NM_022965:exon3:c.G371A:p.R124Q
chr4	1803120	1803120	C	T	FGFR3	.	0.0178343	0.0697859	165.47	6.73	4069.5	FGFR3:NM_000142:exon5:c.C472T:p.R158W,FGFR3:NM_001163213:exon5:c.C472T:p.R158W,FGFR3:NM_001354809:exon5:c.C472T:p.R158W,FGFR3:NM_001354810:exon5:c.C472T:p.R158W,FGFR3:NM_022965:exon5:c.C472T:p.R158W
chr4	1806153	1806153	C	T	FGFR3	.	0.0178343	0.0697859	165.47	6.73	4069.5	FGFR3:NM_000142:exon9:c.C1172T:p.A391V,FGFR3:NM_001163213:exon9:c.C1178T:p.A393V,FGFR3:NM_001354809:exon9:c.C1172T:p.A391V,FGFR3:NM_001354810:exon9:c.C1172T:p.A391V
chr8	42183540	42183540	G	A	IKBKB	rs140546524	0.0178343	0.0697859	165.47	6.73	4069.5	IKBKB:NM_001190720:exon19:c.G2033A:p.R678Q,IKBKB:NM_001242778:exon19:c.G1862A:p.R621Q,IKBKB:NM_001556:exon20:c.G2039A:p.R680Q
chr8	42188489	42188489	G	A	IKBKB	.	0.0178343	0.0697859	165.47	6.73	4069.5	IKBKB:NM_001190720:exon21:c.G2257A:p.A753T,IKBKB:NM_001242778:exon21:c.G2086A:p.A696T,IKBKB:NM_001556:exon22:c.G2263A:p.A755T
chr2	187487068	187487068	A	G	ITGAV	.	0.0178343	0.0697859	165.47	6.73	4069.5	ITGAV:NM_001144999:exon3:c.A181G:p.N61D,ITGAV:NM_001145000:exon3:c.A319G:p.N107D,ITGAV:NM_002210:exon3:c.A319G:p.N107D
chr4	55955112	55955112	C	T	KDR	rs776671822	0.0178343	0.0697859	165.47	6.73	4069.5	KDR:NM_002253:exon26:c.G3433A:p.G1145R
chr4	55979552	55979552	G	A	KDR	rs368062574	0.0178343	0.0697859	165.47	6.73	4069.5	KDR:NM_002253:exon7:c.C895T:p.R299W
chr22	39629476	39629476	C	T	PDGFB	rs772581261	0.0178343	0.0697859	165.47	6.73	4069.5	PDGFB:NM_002608:exon3:c.G214A:p.E72K,PDGFB:NM_033016:exon3:c.G169A:p.E57K
chr22	39631786	39631786	C	T	PDGFB	rs148252800	0.0178343	0.0697859	165.47	6.73	4069.5	PDGFB:NM_002608:exon2:c.G157A:p.G53R,PDGFB:NM_033016:exon2:c.G112A:p.G38R
chr4	55152017	55152017	C	T	PDGFRA	rs776099721	0.0178343	0.0697859	165.47	6.73	4069.5	PDGFRA:NM_001347829:exon18:c.C2449T:p.R817C,PDGFRA:NM_001347830:exon18:c.C2488T:p.R830C,PDGFRA:NM_006206:exon18:c.C2449T:p.R817C,PDGFRA:NM_001347828:exon19:c.C2524T:p.R842C
chr16	71683715	71683715	G	A	PHLPP2	rs374864964	0.0178343	0.0697859	165.47	6.73	4069.5	PHLPP2:NM_001289003:exon18:c.C2849T:p.A950V,PHLPP2:NM_015020:exon19:c.C3050T:p.A1017V
chr3	178921471	178921471	T	C	PIK3CA	.	0.0178343	0.0697859	165.47	6.73	4069.5	PIK3CA:NM_006218:exon5:c.T953C:p.M318T
chr5	67586579	67586579	T	C	PIK3R1	.	0.0178343	0.0697859	165.47	6.73	4069.5	PIK3R1:NM_181504:exon1:c.T23C:p.M8T
chr19	52693413	52693413	A	C	PPP2R1A	.	0.0178343	0.0697859	165.47	6.73	4069.5	PPP2R1A:NM_014225:exon1:c.A64C:p.N22H
chr3	12626428	12626428	T	C	RAF1	rs370242565	0.0178343	0.0697859	165.47	6.73	4069.5	RAF1:NM_001354695:exon14:c.A1379G:p.Y460C,RAF1:NM_001354692:exon15:c.A1478G:p.Y493C,RAF1:NM_001354693:exon15:c.A1622G:p.Y541C,RAF1:NM_001354690:exon16:c.A1721G:p.Y574C,RAF1:NM_001354691:exon16:c.A1478G:p.Y493C,RAF1:NM_001354694:exon16:c.A1538G:p.Y513C,RAF1:NM_002880:exon16:c.A1721G:p.Y574C,RAF1:NM_001354689:exon17:c.A1781G:p.Y594C
chr19	1226491	1226491	C	T	STK11	rs535449626	0.0178343	0.0697859	165.47	6.73	4069.5	STK11:NM_000455:exon9:c.C1147T:p.R383C
chr9	117848461	117848461	C	T	TNC	rs765997924	0.0178343	0.0697859	165.47	6.73	4069.5	TNC:NM_002160:exon3:c.G1549A:p.V517I
chr16	2130202	2130202	C	T	TSC2	rs397515162	0.0178343	0.0697859	165.47	6.73	4069.5	TSC2:NM_001318831:exon26:c.C2702T:p.P901L,TSC2:NM_001318827:exon28:c.C3194T:p.P1065L,TSC2:NM_001318829:exon28:c.C3158T:p.P1053L,TSC2:NM_001077183:exon29:c.C3302T:p.P1101L,TSC2:NM_001318832:exon29:c.C3335T:p.P1112L,TSC2:NM_001363528:exon29:c.C3305T:p.P1102L,TSC2:NM_001370404:exon29:c.C3302T:p.P1101L,TSC2:NM_001370405:exon29:c.C3305T:p.P1102L,TSC2:NM_021055:exon29:c.C3305T:p.P1102L,TSC2:NM_000548:e…
chr5	35871314	35871314	C	T	IL7R	rs200751605	0.0249964	0.0697859	9.27	1	42.17	IL7R:NM_002185:exon4:c.C536T:p.T179M
chr1	156834558	156834558	A	G	NTRK1	rs141592864	0.0249964	0.0697859	9.27	1	42.17	NTRK1:NM_001012331:exon3:c.A326G:p.D109G,NTRK1:NM_002529:exon3:c.A326G:p.D109G,NTRK1:NM_001007792:exon4:c.A236G:p.D79G
chr9	117840405	117840405	C	T	TNC	rs199896561	0.0322059	0.0697859	7.95	0.87	35.06	TNC:NM_002160:exon7:c.G2491A:p.D831N
chr1	243809249	243809249	A	C	AKT3	rs757469708	0.0353523	0.0697859	55.27	0.7	4167.18	AKT3:NM_181690:exon4:c.T375G:p.I125M,AKT3:NM_001206729:exon5:c.T375G:p.I125M,AKT3:NM_001370074:exon5:c.T375G:p.I125M,AKT3:NM_005465:exon5:c.T375G:p.I125M
chr11	69456101	69456101	G	C	CCND1	.	0.0353523	0.0697859	55.27	0.7	4167.18	CCND1:NM_053056:exon1:c.G20C:p.C7S
chr19	30314623	30314623	G	C	CCNE1	rs184647504	0.0353523	0.0697859	55.27	0.7	4167.18	CCNE1:NM_001322259:exon11:c.G1037C:p.S346T,CCNE1:NM_001322261:exon11:c.G1025C:p.S342T,CCNE1:NM_001322262:exon11:c.G1127C:p.S376T,CCNE1:NM_001238:exon12:c.G1172C:p.S391T
chr6	36652209	36652209	G	A	CDKN1A	rs764143466	0.0353523	0.0697859	55.27	0.7	4167.18	CDKN1A:NM_000389:exon2:c.G331A:p.V111M,CDKN1A:NM_001220777:exon2:c.G331A:p.V111M,CDKN1A:NM_001220778:exon2:c.G331A:p.V111M,CDKN1A:NM_001291549:exon3:c.G433A:p.V145M,CDKN1A:NM_078467:exon3:c.G331A:p.V111M
chr12	48370347	48370347	G	C	COL2A1	rs139720910	0.0353523	0.0697859	55.27	0.7	4167.18	COL2A1:NM_033150:exon48:c.C3232G:p.P1078A,COL2A1:NM_001844:exon49:c.C3439G:p.P1147A
chr11	46332589	46332589	T	C	CREB3L1	rs745502768	0.0353523	0.0697859	55.27	0.7	4167.18	CREB3L1:NM_052854:exon5:c.T602C:p.L201P
chr5	149460441	149460441	T	C	CSF1R	rs760878957	0.0353523	0.0697859	55.27	0.7	4167.18	CSF1R:NM_001288705:exon2:c.A196G:p.S66G,CSF1R:NM_005211:exon3:c.A196G:p.S66G,CSF1R:NM_001349736:exon4:c.A196G:p.S66G
chr7	55269020	55269020	C	A	EGFR	.	0.0353523	0.0697859	55.27	0.7	4167.18	EGFR:NM_001346941:exon19:c.C2285A:p.T762K,EGFR:NM_001346897:exon24:c.C2951A:p.T984K,EGFR:NM_001346899:exon24:c.C2951A:p.T984K,EGFR:NM_001346898:exon25:c.C3086A:p.T1029K,EGFR:NM_001346900:exon25:c.C2927A:p.T976K,EGFR:NM_005228:exon25:c.C3086A:p.T1029K
chr17	37864647	37864647	G	A	ERBB2	rs756720659	0.0353523	0.0697859	55.27	0.7	4167.18	ERBB2:NM_001289937:exon3:c.G299A:p.R100Q,ERBB2:NM_004448:exon3:c.G299A:p.R100Q,ERBB2:NM_001005862:exon6:c.G209A:p.R70Q,ERBB2:NM_001289938:exon6:c.G209A:p.R70Q,ERBB2:NM_001289936:exon7:c.G254A:p.R85Q
chr17	37872076	37872076	C	T	ERBB2	rs751074421	0.0353523	0.0697859	55.27	0.7	4167.18	ERBB2:NM_001289937:exon12:c.C1397T:p.A466V,ERBB2:NM_004448:exon12:c.C1397T:p.A466V,ERBB2:NM_001005862:exon15:c.C1307T:p.A436V,ERBB2:NM_001289938:exon15:c.C1307T:p.A436V,ERBB2:NM_001289936:exon16:c.C1352T:p.A451V
chr17	37872175	37872175	G	A	ERBB2	rs182572604	0.0353523	0.0697859	55.27	0.7	4167.18	ERBB2:NM_001289937:exon12:c.G1496A:p.R499Q,ERBB2:NM_004448:exon12:c.G1496A:p.R499Q,ERBB2:NM_001005862:exon15:c.G1406A:p.R469Q,ERBB2:NM_001289938:exon15:c.G1406A:p.R469Q,ERBB2:NM_001289936:exon16:c.G1451A:p.R484Q
chr12	56488334	56488334	C	T	ERBB3	rs757518347	0.0353523	0.0697859	55.27	0.7	4167.18	ERBB3:NM_001982:exon15:c.C1853T:p.T618I
chr12	56491591	56491591	A	G	ERBB3	rs749096091	0.0353523	0.0697859	55.27	0.7	4167.18	ERBB3:NM_001982:exon21:c.A2483G:p.H828R
chr12	56495447	56495447	A	T	ERBB3	.	0.0353523	0.0697859	55.27	0.7	4167.18	ERBB3:NM_001982:exon28:c.A3637T:p.R1213W
chr4	1808901	1808901	C	G	FGFR3	.	0.0353523	0.0697859	55.27	0.7	4167.18	FGFR3:NM_022965:exon16:c.C1997G:p.P666R,FGFR3:NM_000142:exon18:c.C2333G:p.P778R,FGFR3:NM_001163213:exon18:c.C2339G:p.P780R,FGFR3:NM_001354809:exon18:c.C2336G:p.P779R
chr13	28626716	28626716	C	T	FLT3	rs146030737	0.0353523	0.0697859	55.27	0.7	4167.18	FLT3:NM_004119:exon5:c.G580A:p.V194M
chr11	533352	533352	G	A	HRAS	rs748089446	0.0353523	0.0697859	55.27	0.7	4167.18	HRAS:NM_176795:exon5:c.C457T:p.R153C
chr5	35871197	35871197	G	A	IL7R	rs200373233	0.0353523	0.0697859	55.27	0.7	4167.18	IL7R:NM_002185:exon4:c.G419A:p.R140Q
chr2	173352911	173352911	G	T	ITGA6	rs780135939	0.0353523	0.0697859	55.27	0.7	4167.18	ITGA6:NM_000210:exon19:c.G2460T:p.M820I,ITGA6:NM_001079818:exon19:c.G2460T:p.M820I,ITGA6:NM_001316306:exon19:c.G2103T:p.M701I,ITGA6:NM_001365529:exon19:c.G2460T:p.M820I,ITGA6:NM_001365530:exon19:c.G2460T:p.M820I
chr1	65344792	65344792	T	C	JAK1	.	0.0353523	0.0697859	55.27	0.7	4167.18	JAK1:NM_001321852:exon4:c.A245G:p.D82G,JAK1:NM_001321856:exon4:c.A245G:p.D82G,JAK1:NM_001321857:exon4:c.A245G:p.D82G,JAK1:NM_002227:exon4:c.A245G:p.D82G,JAK1:NM_001320923:exon5:c.A245G:p.D82G,JAK1:NM_001321854:exon5:c.A245G:p.D82G,JAK1:NM_001321855:exon5:c.A245G:p.D82G,JAK1:NM_001321853:exon6:c.A245G:p.D82G
chr9	5080274	5080274	A	C	JAK2	.	0.0353523	0.0697859	55.27	0.7	4167.18	JAK2:NM_001322204:exon14:c.A1730C:p.N577T,JAK2:NM_001322195:exon16:c.A2177C:p.N726T,JAK2:NM_001322196:exon16:c.A2177C:p.N726T,JAK2:NM_001322194:exon17:c.A2177C:p.N726T,JAK2:NM_001322198:exon17:c.A962C:p.N321T,JAK2:NM_001322199:exon17:c.A962C:p.N321T,JAK2:NM_004972:exon17:c.A2177C:p.N726T
chr4	55968073	55968073	T	C	KDR	rs761663218	0.0353523	0.0697859	55.27	0.7	4167.18	KDR:NM_002253:exon15:c.A2257G:p.I753V
chr1	11269506	11269506	G	A	MTOR	rs558998135	0.0353523	0.0697859	55.27	0.7	4167.18	MTOR:NM_004958:exon25:c.C3664T:p.L1222F
chr1	156845901	156845901	G	A	NTRK1	rs769486223	0.0353523	0.0697859	55.27	0.7	4167.18	NTRK1:NM_001012331:exon12:c.G1513A:p.V505M,NTRK1:NM_001007792:exon13:c.G1423A:p.V475M,NTRK1:NM_002529:exon13:c.G1531A:p.V511M
chr1	156846300	156846300	G	A	NTRK1	rs150579345	0.0353523	0.0697859	55.27	0.7	4167.18	NTRK1:NM_001012331:exon13:c.G1723A:p.E575K,NTRK1:NM_001007792:exon14:c.G1633A:p.E545K,NTRK1:NM_002529:exon14:c.G1741A:p.E581K
chr22	39629478	39629478	C	T	PDGFB	rs201914908	0.0353523	0.0697859	55.27	0.7	4167.18	PDGFB:NM_002608:exon3:c.G212A:p.G71D,PDGFB:NM_033016:exon3:c.G167A:p.G56D
chr22	39629493	39629493	C	T	PDGFB	rs190122588	0.0353523	0.0697859	55.27	0.7	4167.18	PDGFB:NM_002608:exon3:c.G197A:p.R66H,PDGFB:NM_033016:exon3:c.G152A:p.R51H
chr4	55131176	55131176	A	G	PDGFRA	.	0.0353523	0.0697859	55.27	0.7	4167.18	PDGFRA:NM_001347827:exon5:c.A719G:p.N240S,PDGFRA:NM_001347829:exon5:c.A719G:p.N240S,PDGFRA:NM_001347830:exon5:c.A758G:p.N253S,PDGFRA:NM_006206:exon5:c.A719G:p.N240S,PDGFRA:NM_001347828:exon6:c.A794G:p.N265S
chr16	71712692	71712692	T	C	PHLPP2	.	0.0353523	0.0697859	55.27	0.7	4167.18	PHLPP2:NM_001289003:exon8:c.A1234G:p.N412D,PHLPP2:NM_015020:exon8:c.A1234G:p.N412D
chr2	39214732	39214732	C	T	SOS1	rs768113420	0.0353523	0.0697859	55.27	0.7	4167.18	SOS1:NM_005633:exon22:c.G3392A:p.R1131K
chr2	39237799	39237799	T	G	SOS1	rs773960091	0.0353523	0.0697859	55.27	0.7	4167.18	SOS1:NM_005633:exon15:c.A2436C:p.E812D
chr19	1226462	1226462	C	T	STK11	rs876661153	0.0353523	0.0697859	55.27	0.7	4167.18	STK11:NM_000455:exon9:c.C1118T:p.P373L
chr9	93650135	93650135	G	T	SYK	rs762706714	0.0353523	0.0697859	55.27	0.7	4167.18	SYK:NM_001135052:exon11:c.G1617T:p.M539I,SYK:NM_001174168:exon11:c.G1617T:p.M539I,SYK:NM_001174167:exon12:c.G1686T:p.M562I,SYK:NM_003177:exon12:c.G1686T:p.M562I
chr9	117827169	117827169	C	T	TNC	rs369874534	0.0353523	0.0697859	55.27	0.7	4167.18	TNC:NM_002160:exon11:c.G3244A:p.V1082M
chr9	117836136	117836136	G	T	TNC	.	0.0353523	0.0697859	55.27	0.7	4167.18	TNC:NM_002160:exon10:c.C2960A:p.T987K
chr9	135786452	135786452	T	C	TSC1	rs201738258	0.0353523	0.0697859	55.27	0.7	4167.18	TSC1:NM_001162427:exon10:c.A925G:p.T309A,TSC1:NM_001362177:exon10:c.A715G:p.T239A,TSC1:NM_000368:exon11:c.A1078G:p.T360A,TSC1:NM_001162426:exon11:c.A1078G:p.T360A
chr9	135797345	135797345	A	G	TSC1	.	0.0353523	0.0697859	55.27	0.7	4167.18	TSC1:NM_001162427:exon6:c.T371C:p.V124A,TSC1:NM_001362177:exon6:c.T161C:p.V54A,TSC1:NM_000368:exon7:c.T524C:p.V175A,TSC1:NM_001162426:exon7:c.T524C:p.V175A
chr5	149447798	149447798	G	C	CSF1R	rs55942044	0.0360798	0.0697859	7.42	0.82	32.27	CSF1R:NM_001288705:exon10:c.C1606G:p.L536V,CSF1R:NM_005211:exon11:c.C1606G:p.L536V,CSF1R:NM_001349736:exon12:c.C1606G:p.L536V
chr4	55964373	55964373	C	T	KDR	rs35603373	0.0360798	0.0697859	7.42	0.82	32.27	KDR:NM_002253:exon17:c.G2440A:p.D814N
chr1	156834527	156834527	G	A	NTRK1	rs201509045	0.0360798	0.0697859	7.42	0.82	32.27	NTRK1:NM_001012331:exon3:c.G295A:p.V99M,NTRK1:NM_002529:exon3:c.G295A:p.V99M,NTRK1:NM_001007792:exon4:c.G205A:p.V69M
chr12	56493492	56493492	G	A	ERBB3	rs561787077	0.0401231	0.0765986	6.95	0.77	29.97	ERBB3:NM_001982:exon24:c.G2900A:p.R967K
chr5	149450133	149450133	G	A	CSF1R	.	0.0525598	0.0877987	27.62	0.47	532.04	CSF1R:NM_001288705:exon7:c.C1084T:p.H362Y,CSF1R:NM_005211:exon8:c.C1084T:p.H362Y,CSF1R:NM_001349736:exon9:c.C1084T:p.H362Y
chr5	44388646	44388646	G	A	FGF10	rs527933059	0.0525598	0.0877987	27.62	0.47	532.04	FGF10:NM_004465:exon1:c.C139T:p.P47S
chr4	1808392	1808392	C	T	FGFR3	rs749192018	0.0525598	0.0877987	27.62	0.47	532.04	FGFR3:NM_022965:exon14:c.C1814T:p.A605V,FGFR3:NM_000142:exon16:c.C2150T:p.A717V,FGFR3:NM_001163213:exon16:c.C2156T:p.A719V,FGFR3:NM_001354809:exon16:c.C2153T:p.A718V
chr13	28608341	28608341	T	C	FLT3	rs121913491	0.0525598	0.0877987	27.62	0.47	532.04	FLT3:NM_004119:exon14:c.A1715G:p.Y572C
chr19	17955123	17955123	G	A	JAK3	rs200740037	0.0525598	0.0877987	27.62	0.47	532.04	JAK3:NM_000215:exon2:c.C104T:p.P35L
chr19	17955146	17955146	A	C	JAK3	.	0.0525598	0.0877987	27.62	0.47	532.04	JAK3:NM_000215:exon2:c.T81G:p.H27Q
chr4	55604628	55604628	C	T	KIT	rs139000082	0.0525598	0.0877987	27.62	0.47	532.04	KIT:NM_000222:exon21:c.C2836T:p.R946X,KIT:NM_001093772:exon21:c.C2824T:p.R942X
chr7	116340165	116340165	T	C	MET	rs774022115	0.0525598	0.0877987	27.62	0.47	532.04	MET:NM_000245:exon2:c.T1027C:p.F343L,MET:NM_001127500:exon2:c.T1027C:p.F343L,MET:NM_001324401:exon2:c.T1027C:p.F343L
chr1	156843542	156843542	A	G	NTRK1	rs759527621	0.0525598	0.0877987	27.62	0.47	532.04	NTRK1:NM_001012331:exon8:c.A968G:p.N323S,NTRK1:NM_002529:exon8:c.A968G:p.N323S,NTRK1:NM_001007792:exon9:c.A878G:p.N293S
chr1	156845441	156845441	A	G	NTRK1	rs762948862	0.0525598	0.0877987	27.62	0.47	532.04	NTRK1:NM_001012331:exon11:c.A1466G:p.Q489R,NTRK1:NM_001007792:exon12:c.A1376G:p.Q459R,NTRK1:NM_002529:exon12:c.A1484G:p.Q495R
chr9	117844115	117844115	C	A	TNC	rs201169030	0.0525598	0.0877987	27.62	0.47	532.04	TNC:NM_002160:exon6:c.G2340T:p.E780D
chr19	17953321	17953321	C	T	JAK3	rs199868795	0.0626365	0.103456	5.29	0.6	21.95	JAK3:NM_000215:exon6:c.G665A:p.R222H
chr5	176517436	176517436	C	T	FGFR4	rs746357877	0.0694621	0.106364	18.44	0.35	230.86	FGFR4:NM_022963:exon2:c.C137T:p.T46I,FGFR4:NM_001291980:exon3:c.C137T:p.T46I,FGFR4:NM_001354984:exon3:c.C137T:p.T46I,FGFR4:NM_002011:exon3:c.C137T:p.T46I,FGFR4:NM_213647:exon3:c.C137T:p.T46I
chr5	176523727	176523727	A	G	FGFR4	rs780050403	0.0694621	0.106364	18.44	0.35	230.86	FGFR4:NM_022963:exon14:c.A2018G:p.H673R,FGFR4:NM_001291980:exon16:c.A1934G:p.H645R,FGFR4:NM_001354984:exon16:c.A2138G:p.H713R,FGFR4:NM_002011:exon16:c.A2138G:p.H713R,FGFR4:NM_213647:exon16:c.A2138G:p.H713R
chr5	35861023	35861023	C	T	IL7R	rs138482569	0.0694621	0.106364	18.44	0.35	230.86	IL7R:NM_002185:exon2:c.C152T:p.S51L
chr19	17937658	17937658	G	T	JAK3	rs774621426	0.0694621	0.106364	18.44	0.35	230.86	JAK3:NM_000215:exon24:c.C3269A:p.A1090D
chr7	116339281	116339281	C	G	MET	rs80256822	0.0694621	0.106364	18.44	0.35	230.86	MET:NM_000245:exon2:c.C143G:p.A48G,MET:NM_001127500:exon2:c.C143G:p.A48G,MET:NM_001324401:exon2:c.C143G:p.A48G
chr6	134492047	134492047	T	C	SGK1	rs759265218	0.0694621	0.106364	18.44	0.35	230.86	SGK1:NM_001291995:exon10:c.A913G:p.I305V,SGK1:NM_001143677:exon11:c.A1129G:p.I377V,SGK1:NM_001143678:exon11:c.A1087G:p.I363V,SGK1:NM_005627:exon11:c.A1045G:p.I349V,SGK1:NM_001143676:exon13:c.A1330G:p.I444V
chr16	2106706	2106706	C	T	TSC2	rs139060277	0.0694621	0.106364	18.44	0.35	230.86	TSC2:NM_001318831:exon5:c.C110T:p.P37L,TSC2:NM_001318827:exon7:c.C599T:p.P200L,TSC2:NM_001318829:exon7:c.C563T:p.P188L,TSC2:NM_000548:exon8:c.C710T:p.P237L,TSC2:NM_001077183:exon8:c.C710T:p.P237L,TSC2:NM_001114382:exon8:c.C710T:p.P237L,TSC2:NM_001318832:exon8:c.C743T:p.P248L,TSC2:NM_001363528:exon8:c.C710T:p.P237L,TSC2:NM_001370404:exon8:c.C710T:p.P237L,TSC2:NM_001370405:exon8:c.C710T:p.P237L,TSC…
chr6	36645690	36645690	A	G	CDKN1A	rs4135238	0.0860646	0.12049	13.83	0.28	140.79	CDKN1A:NM_001291549:exon2:c.A77G:p.H26R
chr17	48268763	48268763	G	A	COL1A1	rs755786796	0.0860646	0.12049	13.83	0.28	140.79	COL1A1:NM_000088:exon32:c.C2216T:p.P739L
chr12	56482362	56482362	G	T	ERBB3	rs768226214	0.0860646	0.12049	13.83	0.28	140.79	ERBB3:NM_001982:exon8:c.G910T:p.A304S
chr8	38314945	38314945	A	C	FGFR1	rs532741632	0.0860646	0.12049	13.83	0.28	140.79	FGFR1:NM_001174063:exon2:c.T20G:p.L7R,FGFR1:NM_001174065:exon2:c.T20G:p.L7R,FGFR1:NM_001174066:exon2:c.T20G:p.L7R,FGFR1:NM_001354367:exon2:c.T20G:p.L7R,FGFR1:NM_001354368:exon2:c.T20G:p.L7R,FGFR1:NM_001354369:exon2:c.T20G:p.L7R,FGFR1:NM_001354370:exon2:c.T20G:p.L7R,FGFR1:NM_015850:exon2:c.T20G:p.L7R,FGFR1:NM_023105:exon2:c.T20G:p.L7R,FGFR1:NM_023106:exon2:c.T20G:p.L7R,FGFR1:NM_023110:exon2:c.T20G…
chr5	176518070	176518070	G	A	FGFR4	rs546558669	0.0860646	0.12049	13.83	0.28	140.79	FGFR4:NM_022963:exon4:c.G568A:p.A190T,FGFR4:NM_001291980:exon5:c.G568A:p.A190T,FGFR4:NM_001354984:exon5:c.G568A:p.A190T,FGFR4:NM_002011:exon5:c.G568A:p.A190T,FGFR4:NM_213647:exon5:c.G568A:p.A190T
chr13	28610156	28610156	G	A	FLT3	rs758240051	0.0860646	0.12049	13.83	0.28	140.79	FLT3:NM_004119:exon11:c.C1334T:p.A445V
chr13	28610157	28610157	C	A	FLT3	rs777517159	0.0860646	0.12049	13.83	0.28	140.79	FLT3:NM_004119:exon11:c.G1333T:p.A445S
chr5	35874619	35874619	T	G	IL7R	rs559933153	0.0860646	0.12049	13.83	0.28	140.79	IL7R:NM_002185:exon6:c.T775G:p.L259V
chr9	117810706	117810706	G	A	TNC	rs145720474	0.0860646	0.12049	13.83	0.28	140.79	TNC:NM_002160:exon16:c.C4685T:p.T1562M
chr4	55963927	55963927	G	A	KDR	rs140761530	0.102373	0.140643	11.06	0.23	99.74	KDR:NM_002253:exon18:c.C2516T:p.P839L
chr9	135781334	135781334	C	T	TSC1	rs770570830	0.102373	0.140643	11.06	0.23	99.74	TSC1:NM_001162427:exon14:c.G1478A:p.G493E,TSC1:NM_001362177:exon14:c.G1268A:p.G423E,TSC1:NM_000368:exon15:c.G1631A:p.G544E,TSC1:NM_001162426:exon15:c.G1628A:p.G543E
chr19	17945798	17945798	T	A	JAK3	rs35785705	0.110836	0.150031	3.7	0.43	14.8	JAK3:NM_000215:exon16:c.A2062T:p.I688F
chr17	7579705	7579705	C	T	TP53	rs201753350	0.116661	0.150031	3.58	0.41	14.28	TP53:NM_000546:exon3:c.G91A:p.V31I,TP53:NM_001126112:exon3:c.G91A:p.V31I,TP53:NM_001126113:exon3:c.G91A:p.V31I,TP53:NM_001126114:exon3:c.G91A:p.V31I
chr5	180053001	180053001	G	A	FLT4	rs746155840	0.118391	0.150031	9.22	0.2	76.62	FLT4:NM_001354989:exon10:c.C1289T:p.S430F,FLT4:NM_002020:exon10:c.C1289T:p.S430F,FLT4:NM_182925:exon10:c.C1289T:p.S430F
chr7	20441437	20441437	G	A	ITGB8	rs150701020	0.118391	0.150031	9.22	0.2	76.62	ITGB8:NM_002214:exon10:c.G1375A:p.A459T
chr7	20449246	20449246	T	C	ITGB8	rs201628724	0.118391	0.150031	9.22	0.2	76.62	ITGB8:NM_002214:exon13:c.T2032C:p.S678P
chr22	39621844	39621844	G	T	PDGFB	rs758645604	0.118391	0.150031	9.22	0.2	76.62	PDGFB:NM_002608:exon6:c.C610A:p.P204T,PDGFB:NM_033016:exon6:c.C565A:p.P189T
chr9	135782187	135782187	T	G	TSC1	rs587778722	0.118391	0.150031	9.22	0.2	76.62	TSC1:NM_001162427:exon13:c.A1216C:p.S406R,TSC1:NM_001362177:exon13:c.A1006C:p.S336R,TSC1:NM_000368:exon14:c.A1369C:p.S457R,TSC1:NM_001162426:exon14:c.A1366C:p.S456R
chr16	2115529	2115529	C	T	TSC2	rs142257684	0.118391	0.150031	9.22	0.2	76.62	TSC2:NM_001318831:exon13:c.C1009T:p.R337C,TSC2:NM_001318827:exon15:c.C1498T:p.R500C,TSC2:NM_001318829:exon15:c.C1462T:p.R488C,TSC2:NM_000548:exon16:c.C1609T:p.R537C,TSC2:NM_001077183:exon16:c.C1609T:p.R537C,TSC2:NM_001114382:exon16:c.C1609T:p.R537C,TSC2:NM_001318832:exon16:c.C1642T:p.R548C,TSC2:NM_001363528:exon16:c.C1609T:p.R537C,TSC2:NM_001370404:exon16:c.C1609T:p.R537C,TSC2:NM_001370405:exon16…
chr16	2124210	2124210	G	A	TSC2	rs779472379	0.118391	0.150031	9.22	0.2	76.62	TSC2:NM_001318831:exon19:c.G1765A:p.V589I,TSC2:NM_001318827:exon21:c.G2254A:p.V752I,TSC2:NM_001318829:exon21:c.G2218A:p.V740I,TSC2:NM_000548:exon22:c.G2365A:p.V789I,TSC2:NM_001077183:exon22:c.G2365A:p.V789I,TSC2:NM_001114382:exon22:c.G2365A:p.V789I,TSC2:NM_001318832:exon22:c.G2398A:p.V800I,TSC2:NM_001363528:exon22:c.G2365A:p.V789I,TSC2:NM_001370404:exon22:c.G2365A:p.V789I,TSC2:NM_001370405:exon22…
chr16	71692602	71692602	T	C	PHLPP2	rs139813458	0.121079	0.152124	2.57	0.51	7.98	PHLPP2:NM_001289003:exon13:c.A1901G:p.N634S,PHLPP2:NM_015020:exon14:c.A2102G:p.N701S
chr12	56495023	56495023	G	A	ERBB3	rs2271188	0.133028	0.165685	2.46	0.49	7.61	ERBB3:NM_001982:exon27:c.G3380A:p.R1127H
chr1	156841515	156841515	G	A	NTRK1	rs200305545	0.134126	0.165685	7.9	0.17	62.19	NTRK1:NM_001012331:exon7:c.G818A:p.R273Q,NTRK1:NM_002529:exon7:c.G818A:p.R273Q,NTRK1:NM_001007792:exon8:c.G728A:p.R243Q
chr17	48264078	48264078	C	T	COL1A1	rs376524129	0.149582	0.181723	6.92	0.16	52.15	COL1A1:NM_000088:exon48:c.G3737A:p.R1246Q
chr9	117848400	117848400	T	C	TNC	rs754430990	0.149582	0.181723	6.92	0.16	52.15	TNC:NM_002160:exon3:c.A1610G:p.H537R
chr1	11272529	11272529	G	A	MTOR	rs28730685	0.171986	0.207229	2.77	0.32	10.86	MTOR:NM_004958:exon23:c.C3401T:p.A1134V
chr1	36939061	36939061	T	G	CSF3R	rs747021516	0.179674	0.20962	5.53	0.13	39.28	CSF3R:NM_000760:exon6:c.A648C:p.Q216H,CSF3R:NM_156039:exon6:c.A648C:p.Q216H,CSF3R:NM_172313:exon6:c.A648C:p.Q216H
chr6	44220960	44220960	C	T	HSP90AB1	rs149806037	0.179674	0.20962	5.53	0.13	39.28	HSP90AB1:NM_001271969:exon11:c.C1910T:p.T637M,HSP90AB1:NM_001271970:exon11:c.C1910T:p.T637M,HSP90AB1:NM_001271971:exon11:c.C1766T:p.T589M,HSP90AB1:NM_001271972:exon11:c.C1880T:p.T627M,HSP90AB1:NM_001371238:exon11:c.C1910T:p.T637M,HSP90AB1:NM_007355:exon11:c.C1910T:p.T637M
chr6	135539107	135539107	C	G	MYB	rs776365497	0.179674	0.20962	5.53	0.13	39.28	MYB:NM_001161657:exon14:c.C1657G:p.L553V,MYB:NM_001161659:exon14:c.C1801G:p.L601V,MYB:NM_001161660:exon14:c.C1807G:p.L603V,MYB:NM_001130172:exon15:c.C1903G:p.L635V,MYB:NM_005375:exon15:c.C1912G:p.L638V,MYB:NM_001130173:exon16:c.C2275G:p.L759V,MYB:NM_001161656:exon16:c.C2266G:p.L756V,MYB:NM_001161658:exon16:c.C2227G:p.L743V
chr16	71748481	71748481	G	A	PHLPP2	rs558239578	0.179674	0.20962	5.53	0.13	39.28	PHLPP2:NM_001289003:exon2:c.C218T:p.A73V,PHLPP2:NM_015020:exon2:c.C218T:p.A73V
chr1	15819502	15819502	A	T	CASP9	rs554549696	0.194322	0.224923	5.03	0.12	34.97	CASP9:NM_001278054:exon5:c.T737A:p.I246N,CASP9:NM_001229:exon9:c.T1187A:p.I396N,CASP9:NM_032996:exon9:c.T938A:p.I313N
chr1	156838353	156838353	G	A	NTRK1	rs201192875	0.22284	0.255918	4.25	0.1	28.64	NTRK1:NM_001012331:exon6:c.G631A:p.V211M,NTRK1:NM_002529:exon6:c.G631A:p.V211M,NTRK1:NM_001007792:exon7:c.G541A:p.V181M
chr22	39627755	39627755	G	A	PDGFB	rs532811473	0.236721	0.269752	3.95	0.09	26.27	PDGFB:NM_002608:exon4:c.C328T:p.L110F,PDGFB:NM_033016:exon4:c.C283T:p.L95F
chr7	137567348	137567348	C	T	CREB3L2	rs137882853	0.250356	0.281048	3.69	0.09	24.24	CREB3L2:NM_001318246:exon11:c.G1108A:p.E370K,CREB3L2:NM_194071:exon11:c.G1297A:p.E433K
chr6	36651876	36651876	G	A	CDKN1A	rs181964284	0.250458	0.281048	2.13	0.25	8.22	CDKN1A:NM_001291549:exon3:c.G100A:p.A34T
chr6	41903760	41903760	G	A	CCND3	rs142862109	0.263748	0.291511	3.46	0.08	22.49	CCND3:NM_001136125:exon4:c.C581T:p.A194V,CCND3:NM_001136126:exon4:c.C209T:p.A70V,CCND3:NM_001136017:exon5:c.C554T:p.A185V,CCND3:NM_001287427:exon5:c.C647T:p.A216V,CCND3:NM_001287434:exon5:c.C209T:p.A70V,CCND3:NM_001760:exon5:c.C797T:p.A266V
chr6	134583141	134583141	T	C	SGK1	rs202037555	0.263748	0.291511	3.46	0.08	22.49	SGK1:NM_001143676:exon2:c.A215G:p.H72R
chr13	28636182	28636182	C	T	FLT3	rs376895552	0.276902	0.299299	3.25	0.08	20.99	FLT3:NM_004119:exon3:c.G190A:p.G64R
chr19	4090601	4090601	C	T	MAP2K2	rs533247725	0.276902	0.299299	3.25	0.08	20.99	MAP2K2:NM_030662:exon11:c.G1198A:p.V400M
chr9	135781505	135781505	G	C	TSC1	rs118203532	0.276902	0.299299	3.25	0.08	20.99	TSC1:NM_001162427:exon14:c.C1307G:p.S436C,TSC1:NM_001362177:exon14:c.C1097G:p.S366C,TSC1:NM_000368:exon15:c.C1460G:p.S487C,TSC1:NM_001162426:exon15:c.C1457G:p.S486C
chr8	42147720	42147720	A	G	IKBKB	rs200048037	0.31498	0.337971	2.76	0.07	17.48	IKBKB:NM_001190720:exon3:c.A241G:p.M81V,IKBKB:NM_001242778:exon3:c.A70G:p.M24V,IKBKB:NM_001556:exon4:c.A247G:p.M83V
chr12	48390390	48390390	C	T	COL2A1	rs201817670	0.339251	0.361376	2.51	0.06	15.72	COL2A1:NM_033150:exon7:c.G343A:p.A115T,COL2A1:NM_001844:exon8:c.G550A:p.A184T
chr4	1806569	1806569	G	A	FGFR3	rs182935140	0.396253	0.419059	2.05	0.05	12.56	FGFR3:NM_022965:exon8:c.G949A:p.A317T,FGFR3:NM_000142:exon10:c.G1285A:p.A429T,FGFR3:NM_001163213:exon10:c.G1291A:p.A431T,FGFR3:NM_001354809:exon10:c.G1288A:p.A430T,FGFR3:NM_001354810:exon10:c.G1288A:p.A430T
chr7	116339770	116339770	T	G	MET	rs45483396	0.41766	0.438543	1.9	0.05	11.63	MET:NM_000245:exon2:c.T632G:p.L211W,MET:NM_001127500:exon2:c.T632G:p.L211W,MET:NM_001324401:exon2:c.T632G:p.L211W
chr9	117838716	117838716	A	G	TNC	rs184350582	0.458237	0.477737	1.67	0.04	10.12	TNC:NM_002160:exon8:c.T2813C:p.V938A
chr13	28609806	28609806	T	G	FLT3	rs149057582	0.522599	0.541	1.38	0.03	8.24	FLT3:NM_004119:exon12:c.A1423C:p.T475P
chr6	108882595	108882595	G	A	FOXO3	rs532258926	0.60872	0.625747	1.08	0.03	6.38	FOXO3:NM_001455:exon1:c.G184A:p.D62N,FOXO3:NM_201559:exon2:c.G184A:p.D62N
chr22	39639934	39639934	C	A	PDGFB	rs201522786	0.660772	0.674538	1.36	0.16	5.17	PDGFB:NM_002608:exon1:c.G35T:p.C12F
chr9	135781005	135781005	G	C	TSC1	rs75820036	0.704237	0.71395	1.1	0.13	4.15	TSC1:NM_001162427:exon14:c.C1807G:p.Q603E,TSC1:NM_001362177:exon14:c.C1597G:p.Q533E,TSC1:NM_000368:exon15:c.C1960G:p.Q654E,TSC1:NM_001162426:exon15:c.C1957G:p.Q653E
chr12	56487560	56487560	A	T	ERBB3	rs146593760	1	1	0.6	0.02	3.49	ERBB3:NM_001982:exon13:c.A1493T:p.K498I
chr6	134583213	134583213	G	A	SGK1	rs148941985	1	1	0.68	0.08	2.55	SGK1:NM_001143676:exon2:c.C143T:p.S48F
