# Supplementary material for: Whole-exome sequencing reveals a comprehensive germline mutation landscape and identifies twelve novel predisposition genes in Chinese prostate cancer patients
Source: PLoS Genet. 2022 Sep 12;18(9):e1010373. doi: 10.1371/journal.pgen.1010373 (PMC9499300; doi:10.1371/journal.pgen.1010373)
Supplement: S9 Table — (XLSX) [file pgen.1010373.s024.xlsx]

## Sheet: S9 Table
S9 Table. Summary of variants in TSC2 and ERBB2. For the Hong Kong and Shanghai cohorts, variants in pairs were labelled in same color.
Cohort	Chr	Start	End	Ref	Alt	Gene	avsnp150	p	FDR	OR	95CI_-	95CI_+	AAChange.refGene
Hong Kong	chr16	2133756	2133756	C	T	TSC2	rs775990159	0.0107562	0.0494783	Inf	2.35813	Inf	P1071L
Hong Kong	chr16	2133780	2133780	C	T	TSC2	rs397515062	0.0423421	0.0708269	30.8892	0.58383	387.565	A1079V
Hong Kong	chr16	2134620	2134620	C	T	TSC2	rs45517341	0.0213978	0.0596544	92.4337	1.17158	6774.04	S1222L
Hong Kong	chr16	2134659	2134659	C	T	TSC2	rs397515242	0.0423421	0.0708269	30.8892	0.58383	387.565	A1235V
Hong Kong	chr16	2135247	2135247	G	A	TSC2	.	0.0213978	0.0596544	92.4337	1.17158	6774.04	R1285Q
Hong Kong	chr16	2137925	2137958	CCCTGCAGTGCAGGAAAGGTAGGGCCGGGTGGGG	-	TSC2	rs137854209	0.0435144	0.0714879	6.44819	0.735587	26.101	S1440_D1446delinsY
Shanghai	chr17	37864776	37864776	G	A	ERBB2	rs185670819	0.00129099	0.0379552	5.48849	1.91219	12.8932	R143Q
Shanghai	chr17	37864647	37864647	G	A	ERBB2	rs756720659	0.0353523	0.0697859	55.2669	0.70153	4167.18	R100Q
Shanghai	chr17	37872076	37872076	C	T	ERBB2	rs751074421	0.0353523	0.0697859	55.2669	0.70153	4167.18	A466V
Shanghai	chr17	37872175	37872175	G	A	ERBB2	rs182572604	0.0353523	0.0697859	55.2669	0.70153	4167.18	R499Q
