# Supplementary material for: Whole-exome sequencing reveals a comprehensive germline mutation landscape and identifies twelve novel predisposition genes in Chinese prostate cancer patients
Source: PLoS Genet. 2022 Sep 12;18(9):e1010373. doi: 10.1371/journal.pgen.1010373 (PMC9499300; doi:10.1371/journal.pgen.1010373)
Supplement: S10 Table — (XLSX) [file pgen.1010373.s025.xlsx]

## Sheet: S10 Table
S10 Table. Summary of gene panels in three studies.
References: 1.Wu J, Wei Y, Pan J, Jin S, Gu W, Gan H, et al. Prevalence of comprehensive DNA damage repair gene germline mutations in Chinese prostate cancer patients. International Journal of Cancer. 2021;148: 673–681. doi:https://doi.org/10.1002/ijc.33324. 2. Nicolosi P, Ledet E, Yang S, Michalski S, Freschi B, O’Leary E, et al. Prevalence of Germline Variants in Prostate Cancer and Implication…
Predefined list of 1,166 genes in our study	276 DDR genes panel in the study by Wu et al. [1]	24 genes panel in the study by Nicolosi et al. [2]
A1CF	AEN	APC
ABCB11	ALKBH1	ATM
ABI1	ALKBH2	BARD1
ABL1	ALKBH3	BRCA1
ABL2	APEX1	BRCA2
ACKR3	APEX2	BRIP1
ACSL3	APITD1	CDH1
ACSL6	APLF	CHEK2
ACTA2	APTX	EPCAM
ACTC1	ASCC3	HOXB13
ACVR1	ATM	MLH1
ACVR2A	ATR	MSH2
ADGRG1	ATRIP	MSH6
ADNP	ATRX	MUTYH
AEN	BABAM1	NBN
AFDN	BARD1	NF1
AFF1	BCAS2	PALB2
AFF3	BLM	PMS2
AFF4	BRCA1	PTEN
AFM	BRCA2	RAD51C
AIP	BRCC3	RAD51D
AKAP8P1	BRE	SMAD4
AKAP9	BRIP1	STK11
AKT1	CCNH	TP53
AKT2	CDC25A
AKT3	CDC25B
AL0220	CDC25C
ALDH2	CDC5L
ALK	CDK7
ALKBH1	CETN2
ALKBH2	CHAF1A
ALKBH3	CHEK1
AMER1	CHEK2
ANK1	CLK2
ANKRD36	CUL3
APC	CUL4A
APEX1	CUL5
APEX2	DCLRE1A
APITD1	DCLRE1B
APLF	DCLRE1C
APOB	DDB1
APOBEC3B	DDB2
APTX	DMC1
AR	DNA2
ARAF	DNTT
ARHGAP26	DUT
ARHGAP5	EID3
ARHGAP6	EME1
ARHGEF10	EME2
ARHGEF10L	ENDOV
ARHGEF12	ERCC1
ARID1A	ERCC2
ARID1B	ERCC3
ARID2	ERCC4
ARMC2	ERCC5
ARNT	ERCC6
ASCC3	ERCC8
ASCL2	EXO1
ASPSCR1	EXO5
ASXL1	FAAP100
ASXL2	FAAP20
ATAT1	FAAP24
ATF1	FAM175A
ATIC	FAN1
ATM	FANCA
ATP11AUN	FANCB
ATP1A1	FANCC
ATP2B3	FANCD2
ATP7B	FANCE
ATP9B	FANCF
ATR	FANCG
ATRIP	FANCI
ATRX	FANCL
AXIN1	FANCM
AXIN2	FEN1
B2M	GADD45A
B3GAT1	GADD45G
BABAM1	GEN1
BAP1	GTF2H1
BARD1	GTF2H2
BAX	GTF2H3
BAZ1A	GTF2H4
BCAS2	GTF2H5
BCL10	H2AFX
BCL11A	HELQ
BCL11B	HERC2
BCL2	HES1
BCL2L11	HFM1
BCL2L12	HLTF
BCL3	HMGB1
BCL6	HMGB2
BCL7A	HUS1
BCL9	IDH1
BCL9L	INO80
BCLAF1	KAT5
BCOR	LIG1
BCORL1	LIG3
BCR	LIG4
BIK	MAD2L2
BIN1	MBD4
BIRC3	MDC1
BIRC6	MGMT
BLM	MLH1
BMI1P1	MLH3
BMP5	MMS19
BMPR1A	MNAT1
BRAF	MORF4L1
BRCA1	MPG
BRCA2	MPLKIP
BRCC3	MRE11A
BRD3	MRPL40
BRD4	MSH2
BRE	MSH3
BRIP1	MSH6
BTG1	MUS81
BTK	MUTYH
BUB1B	NABP2
C15orf65	NBN
C2orf43	NEIL1
CACNA1D	NEIL2
CACNA1S	NEIL3
CALR	NFATC2IP
CAMTA1	NHEJ1
CANT1	NSMCE1
CARD11	NSMCE2
CARS	NSMCE3
CAS	NSMCE4A
CASC17	NTHL1
CASC19	NUDT1
CASC8	NUDT15
CASP3	NUDT18
CASP8	OGG1
CASP9	PALB2
CBFA2T3	PARG
CBFB	PARP1
CBL	PARP2
CBLB	PARP3
CBLC	PARP4
CCAT2	PARPBP
CCDC6	PAXIP1
CCHCR1	PCNA
CCNB1IP1	PER1
CCNC	PLK3
CCND1	PLRG1
CCND2	PMS1
CCND3	PMS2
CCNE1	PNKP
CCNH	POLA1
CCR4	POLB
CCR7	POLD1
CD209	POLD2
CD274	POLD3
CD28	POLD4
CD74	POLE
CD79A	POLE2
CD79B	POLE3
CDC25A	POLE4
CDC25B	POLG
CDC25C	POLH
CDC5L	POLI
CDC73	POLK
CDCA7	POLL
CDH1	POLM
CDH10	POLN
CDH11	POLQ
CDH17	PPP4C
CDK12	PPP4R1
CDK4	PPP4R2
CDK6	PPP4R4
CDK7	PRKDC
CDKN1A	PRPF19
CDKN1B	PTEN
CDKN2A	RAD1
CDKN2B-AS1	RAD17
CDKN2C	RAD18
CDX2	RAD23A
CDYL	RAD23B
CEBPA	RAD50
CEP89	RAD51
CETN2	RAD51B
CHAF1A	RAD51C
CHCHD7	RAD51D
CHD2	RAD52
CHD3	RAD54B
CHD4	RAD54L
CHEK1	RAD9A
CHEK2	RAD9B
CHIC2	RBBP8
CHST11	RBX1
CIC	RDM1
CIITA	RECQL
CLIP1	RECQL4
CLK2	RECQL5
CLP1	REV1
CLTC	REV3L
CLTCL1	RFC1
CNBD1	RFC2
CNBP	RFC3
CNOT3	RFC4
CNTNAP2	RFC5
CNTRL	RIF1
COL1A1	RMI1
COL23A1	RMI2
COL2A1	RNF168
COL3A1	RNF169
COL7A1	RNF4
COMMD7	RNF8
COX6C	RNMT
CPEB3	RPA1
CPVL	RPA2
CREB1	RPA3
CREB3L1	RPA4
CREB3L2	RRM1
CREBBP	RRM2
CRLF2	RRM2B
CRNKL1	RTEL1
CRTC1	SETMAR
CRTC3	SHFM1
CSF1R	SHPRH
CSF3R	SLX1A
CSMD3	SLX1B
CTBP2	SLX4
CTCF	SMARCA4
CTNNA1	SMARCAD1
CTNNA2	SMARCC1
CTNNB1	SMC5
CTNND1	SMC6
CTNND2	SMUG1
CUL3	SOX4
CUL4A	SPO11
CUL5	SPRTN
CUX1	STRA13
CXCR4	SWI5
CYLD	SWSAP1
CYP2C8	TCEA1
CYSLTR2	TCEB1
DAB2IP	TCEB2
DAXX	TCEB3
DCAF12L2	TDG
DCC	TDP1
DCLRE1A	TDP2
DCLRE1B	TELO2
DCLRE1C	TOP3A
DCTN1	TOP3B
DDB1	TOPBP1
DDB2	TP53
DDIT3	TP53BP1
DDR2	TREX1
DDX10	TREX2
DDX3X	TTK
DDX5	TYMS
DDX6	UBE2A
DEDD2	UBE2B
DEK	UBE2N
DGCR8	UBE2T
DGKK	UBE2V2
DICER1	UIMC1
DIS3L2	UNG
DKC1	USP1
DMC1	UVSSA
DNA2	WDR48
DNAJB1	WEE1
DNM2	WRN
DNMT3A	XAB2
DNMT3B	XPA
DNTT	XPC
DOCK2	XRCC1
DOCK8	XRCC2
DROSHA	XRCC3
DSC2	XRCC4
DSG2	XRCC5
DSP	XRCC6
DUBR	YWHAB
DUT	YWHAE
DUX4L1	YWHAG
EBF1	ZSWIM7
EBF2
ECT2L
EED
EEFSEC
EGFR
EHBP1
EID3
EIF1AX
EIF3E
EIF4A2
ELANE
ELF3
ELF4
ELK4
ELL
ELN
EME1
EME2
EML4
EMSY
ENDOV
EP300
EPAS1
EPCAM
EPHA3
EPHA7
EPS15
ERBB2
ERBB3
ERBB4
ERC1
ERCC1
ERCC2
ERCC3
ERCC4
ERCC5
ERCC6
ERCC8
ERG
ESR1
ETNK1
ETV1
ETV4
ETV5
ETV6
EWSR1
EXO1
EXO5
EXT1
EXT2
EZH2
EZR
FAAP100
FAAP20
FAAP24
FAH
FAM131B
FAM135B
FAM175A
FAM47C
FAM83F
FAN1
FANCA
FANCB
FANCC
FANCD2
FANCE
FANCF
FANCG
FANCI
FANCL
FANCM
FARP2
FAS
FAT1
FAT3
FAT4
FBLN2
FBN1
FBRSL1
FBXO11
FBXW7
FCGR2B
FCRL4
FEN1
FERMT2
FES
FEV
FGF10
FGFR1
FGFR1OP
FGFR2
FGFR3
FGFR4
FH
FHIT
FIP1L1
FKBP9
FLCN
FLI1
FLNA
FLT3
FLT4
FNBP1
FOXA1
FOXL2
FOXO1
FOXO3
FOXO4
FOXP1
FOXP4
FOXR1
FSTL3
FUBP1
FUS
GADD45A
GADD45G
GALNT12
GAS7
GATA1
GATA2
GATA3
GBA
GDF7
GEN1
GJB2
GLA
GLI1
GMPS
GNA11
GNAI2P1
GNAQ
GNAS
GOLGA5
GOLPH3L
GOPC
GPC3
GPC5
GPHN
GREM1
GRHL1
GRIN2A
GRM3
GTF2H1
GTF2H2
GTF2H3
GTF2H4
GTF2H5
H2AFX
H3F3A
H3F3B
HAUS6
HELQ
HERC2
HERPUD1
HES1
HEY1
HFE
HFM1
HIF1A
HIP1
HIST1H3B
HIST1H4I
HLA-A
HLA-DOA
HLA-DPA1
HLA-DRA
HLF
HLTF
HMBS
HMGA1
HMGA2
HMGB1
HMGB2
HMGN2P46
HNF1A
HNF1B
HNRNPA1P57
HNRNPA2B1
HOOK3
HOXA11
HOXA13
HOXA9
HOXB13
HOXC11
HOXC13
HOXD11
HOXD13
HRAS
HSP90AA1
HSP90AB1
HTR3B
HTR3C2P
HUS1
ID3
IDH1
IDH2
IGF2BP2
IGH
IGK
IGL
IKBKB
IKZF1
IL2
IL21R
IL6ST
IL7R
INCENP
INO80
IRF4
IRS4
IRX4
ISX
ITGA6
ITGAV
ITGB8
ITK
JAK1
JAK2
JAK3
JAZF1
JKAMPP1
JUN
KAT5
KAT6A
KAT6B
KAT7
KCNH2
KCNJ5
KCNN3
KCNQ1
KDM2A
KDM5A
KDM5C
KDM6A
KDR
KDSR
KEAP1
KIAA1549
KIF1B
KIF5B
KIT
KLF4
KLF6
KLK2
KLK3
KMT2A
KMT2C
KMT2D
KNL1
KNSTRN
KRAS
KRT78
KRT8
KTN1
LARP4B
LASP1
LATS1
LATS2
LCK
LCP1
LDAH
LDLR
LEF1
LEPROTL1
LHFPL6
LIFR
LIG1
LIG3
LIG4
LMNA
LMO1
LMO2
LMTK2
LPP
LRIG3
LRP1B
LSM14A
LYL1
LZTR1
MACC1
MAD1L1
MAD2L2
MAF
MAFB
MALAT1
MALT1
MAML2
MAP2K1
MAP2K2
MAP2K4
MAP3K1
MAP3K13
MAPK1
MAX
MB21D2
MBD2
MBD4
MBNL1
MDC1
MDM2
MDM4
MDS2
MECOM
MED12
MEN1
MET
MGMT
MITF
MLF1
MLH1
MLH3
MLLT1
MLLT10
MLLT11
MLLT3
MLLT6
MLPH
MMP14
MMP20
MMP7
MMS19
MN1
MNAT1
MNX1
MOB2
MORF4L1
MPG
MPHOSPH6
MPL
MPLKIP
MRE11A
MRPL40
MRPL52
MRTFA
MSH2
MSH3
MSH6
MSI2
MSMB
MSN
MTAP
MTCP1
MTOR
MUC1
MUC16
MUC4
MUS81
MUTYH
MYB
MYBPC3
MYC
MYCL
MYCN
MYD88
MYEOV
MYH11
MYH7
MYH9
MYL2
MYL3
MYO5A
MYO6
MYO9B
MYOD1
N4BP2
NAB2
NABP2
NACA
NBEA
NBN
NCKIPSD
NCOA1
NCOA2
NCOA4
NCOR1
NCOR2
NDRG1
NEDD9
NEIL1
NEIL2
NEIL3
NF1
NF2
NFATC2
NFE2L2
NFIB
NFKB2
NFKBIE
NHEJ1
NIN
NKX2-1
NKX3.1
NKX3-1
NOL10
NONO
NOTCH1
NOTCH2
NOTCH4
NPM1
NR4A3
NRAS
NRG1
NSD1
NSD2
NSD3
NSMCE1
NSMCE2
NSMCE3
NSMCE4A
NT5C2
NTHL1
NTRK1
NTRK3
NUDT1
NUDT11
NUDT15
NUDT18
NUMA1
NUP214
NUP98
NUTM1
NUTM2B
NUTM2D
OACYLP
ODC1-DT
OGG1
OLIG2
OMD
OTC
P2RY8
PABPC1
PAFAH1B2
Page
PALB2
PALLD
PARG
PARP1
PARP2
PARP3
PARP4
PARPBP
PATZ1
PAX3
PAX5
PAX7
PAX8
PAX9
PAXIP1
PBRM1
PBX1
PCAT1
PCAT19
PCBP1
PCM1
PCNA
PCSK9
PDCD1LG2
PDE4DIP
PDGFB
PDGFRA
PDGFRB
PDLIM5
PER1
PEX14
PHF6
PHLPP2
PHOX2B
PHOXB2
PICALM
PIK3CA
PIK3CB
PIK3R1
PIM1
PKD1L3
PKNOX2
PKP2
PLAG1
PLCG1
PLK3
PLRG1
PML
PMS1
PMS2
PNKP
POLA1
POLB
POLD1
POLD2
POLD3
POLD4
POLE
POLE2
POLE3
POLE4
POLG
POLH
POLI
POLK
POLL
POLM
POLN
POLQ
POT1
POU2AF1
POU2F2
POU5F1
POU5F1B
PPARG
PPATP1
PPFIBP1
PPM1D
PPP2R1A
PPP4C
PPP4R1
PPP4R2
PPP4R4
PPP6C
PRCC
PRDM1
PRDM16
PRDM2
PREX2
PRF1
PRKACA
PRKAG2
PRKAR1A
PRKCB
PRKCI
PRKDC
PRNCR1
PRPF19
PRPF40B
PRRX1
PRSS1
PSIP1
PTCH1
PTEN
PTK6
PTPN11
PTPN13
PTPN6
PTPRB
PTPRC
PTPRD
PTPRK
PTPRT
PWWP2A
QKI
RABEP1
RAC1
RAD1
RAD17
RAD18
RAD21
RAD23A
RAD23B
RAD50
RAD51
RAD51B
RAD51C
RAD51D
RAD52
RAD54B
RAD54L
RAD9A
RAD9B
RAF1
RALGDS
RANBP2
RAP1GDS1
RARA
RASSF3
RB1
RBBP8
RBFOX1
RBM10
RBM15
RBX1
RDM1
RECQL
RECQL4
RECQL5
REL
RET
REV1
REV3L
RFC1
RFC2
RFC3
RFC4
RFC5
RFWD3
RFX6
RFX7
RGPD3
RGS17
RGS7
RHBDF2
RHOA
RHOH
RIF1
RINT1
RMI1
RMI2
RMRP
RN7SKP114
RNF168
RNF169
RNF213
RNF4
RNF43
RNF8
RNLS
RNMT
ROBO2
ROS1
RPA1
RPA2
RPA3
RPA4
RPL10
RPL22
RPL23AP61
RPL30P11
RPL5
RPL7P41
RPN1
RPS20
RRM1
RRM2
RRM2B
RSPO2
RSPO3
RTEL1
RUNX1
RUNX1T1
RYR1
RYR2
S100A7
SALL3
SALL4
SBDS
SCN5A
SDC4
SDHA
SDHAF2
SDHB
SDHC
SDHD
septin 5
septin 6
septin 9
SERPINA1
SET
SETBP1
SETD1B
SETD2
SETDB1
SETMAR
SF3B1
SFPQ
SFRP4
SGK1
SH2B3
SH2D1A
SH3GL1
SHFM1
SHPRH
SHROOM2
SHTN1
SIDT1
SINHCAFP3
SIRPA
SIX1
SIX2
SKI
SLC22A1
SLC22A3
SLC25A13
SLC25A37
SLC34A2
SLC41A1
SLC45A3
SLC7A3
SLX1A
SLX1B
SLX4
SMAD2
SMAD3
SMAD4
SMAD9
SMARCA4
SMARCAD1
SMARCB1
SMARCC1
SMARCD1
SMARCE1
SMC1A
SMC5
SMC6
SMO
SMUG1
SMUG1P1
SND1
SNX29
SOCS1
SOS1
SOX2
SOX21
SOX4
SP8
SPECC1
SPEN
SPINT2
SPO11
SPOP
SPRTN
SRC
SRGAP3
SRSF2
SRSF3
SRY
SS18
SS18L1
SSX1
SSX2
SSX4
STAG1
STAG2
STAT3
STAT5B
STAT6
STIL
STK11
STRA13
STRN
SUCLG2
SUFU
SUGCT
SUMO1P1
SUZ12
SWI5
SWSAP1
SYK
TAF15
TAL1
TAL2
TBL1XR1
TBX1
TBX3
TBX5
TCEA1
TCEB1
TCEB2
TCEB3
TCF12
TCF3
TCF4
TCF7L2
TCL1A
TDG
TDP1
TDP2
TEC
TELO2
TENT5C
TERT
TET1
TET2
TEX11
TFE3
TFEB
TFG
TFPT
TFRC
TGFBR1
TGFBR2
THADA
THRAP3
TLX1
TLX3
TMEM127
TMEM43
TMPRSS2
TNC
TNFAIP3
TNFRSF14
TNFRSF17
TNNI3
TNNT2
TNRC6B
TNS3
TOP1
TOP3A
TOP3B
TOPBP1
TOR1A
TP53
TP53BP1
TP63
TPM1
TPM3
TPM4
TPR
TRA
TRAF7
TRB
TRD
TREX1
TREX2
TRIM24
TRIM27
TRIM31
TRIM33
TRIM37
TRIM8
TRIP11
TRRAP
TSC1
TSC2
TSHR
TSHZ1
TTC28
TTK
TUBA1C
TYMS
U2AF1
UBAP2
UBE2A
UBE2B
UBE2N
UBE2T
UBE2V2
UBR5
UHRF1BP1
UIMC1
UNG
UROD
USP1
USP44
USP6
USP8
UVSSA
VAMP8
VAV1
VHL
VPS53
VTI1A
WAS
WDCP
WDR48
WEE1
WIF1
WNK2
WRN
WT1
WWTR1
XAB2
XAGE3
XPA
XPC
XPO1
XRCC1
XRCC2
XRCC3
XRCC4
XRCC5
XRCC6
YWHAB
YWHAE
YWHAG
Z82209.2
ZBTB16
ZBTB38
ZCCHC8
ZEB1
ZFHX3
ZGPAT
ZMYM2
ZMYM3
ZNF331
ZNF384
ZNF429
ZNF479
ZNF521
ZNF652
ZNRF3
ZRSR2
ZSWIM7
