# Supplementary material for: Whole-exome sequencing reveals a comprehensive germline mutation landscape and identifies twelve novel predisposition genes in Chinese prostate cancer patients
Source: PLoS Genet. 2022 Sep 12;18(9):e1010373. doi: 10.1371/journal.pgen.1010373 (PMC9499300; doi:10.1371/journal.pgen.1010373)
Supplement: S11 Table — (XLSX) [file pgen.1010373.s026.xlsx]

## Sheet: S11 Table
S11 Table. Summary of frequency of variants detected in cohorts. For the Hong Kong and Shanghai cohorts, variants in the table included the deleterious variants and the VUS. N.A. meant "not applicable". All the figures in the table were percentages.
Reference: 1. Nicolosi P, Ledet E, Yang S, Michalski S, Freschi B, O’Leary E, et al. Prevalence of Germline Variants in Prostate Cancer and Implications for Current Genetic Testing Guidelines. JAMA Oncology. 2019;5: 523–528. doi:10.1001/jamaoncol.2018.6760 2.Wu J, Wei Y, Pan J, Jin S, Gu W, Gan H, et al. Prevalence of comprehensive DNA damage repair gene germline mutations in Chinese prostate can…
Gene	Nicolosi et al. (N=3,607)[1]	Wu et al. (N=246)[2]	Hong Kong cohort (N=100)	Shanghai cohort (N=167)	Hong Kong and Shanghai cohorts (N=267)
ALKBH2	N.A.	0.8	3	0.598802	1.49813
APC	1.28	N.A.	2	2.39521	2.24719
ATM	2.03	0.4	10	3.59281	5.99251
BRCA1	1.25	0.4	1	0	0.374532
BRCA2	4.74	5.3	3	4.19162	3.74532
CDC25C	N.A.	0.8	0	1.79641	1.1236
CHEK2	2.88	0	1	1.1976	1.1236
HFM1	N.A.	0.8	2	1.79641	1.87266
HOXB13	1.12	N.A.	0	0.598802	0.374532
MBD4	N.A.	0.8	2	4.79042	3.74532
MSH2	0.69	0.8	2	2.39521	2.24719
MSH3	N.A.	0.8	1	2.39521	1.87266
MUTYH	2.37	0	3	2.39521	2.62172
PALB2	0.56	0.4	2	0	0.749064
PARP3	N.A.	0.8	5	3.59281	4.11985
POLG	N.A.	1.2	5	4.19162	4.49438
POLM	N.A.	0.8	6	7.18563	6.74157
POLN	N.A.	2.4	4	4.19162	4.11985
RAD9B	N.A.	0.8	1	0.598802	0.749064
RNF168	N.A.	0.8	0	1.1976	0.749064
TP53	0.66	0	0	1.79641	1.1236
ZSWIM7	N.A.	0.8	0	0	0
