# Supplementary material for: Whole-exome sequencing reveals a comprehensive germline mutation landscape and identifies twelve novel predisposition genes in Chinese prostate cancer patients
Source: PLoS Genet. 2022 Sep 12;18(9):e1010373. doi: 10.1371/journal.pgen.1010373 (PMC9499300; doi:10.1371/journal.pgen.1010373)
Supplement: S12 Table — (XLSX) [file pgen.1010373.s027.xlsx]

## Sheet: S12 Table
S12 Table. Gene list of 13,972 variant-containing genes from the study of Robinson et al.[1] Reference: 1. Robinson D, Van Allen EM, Wu Y-M, Schultz N, Lonigro RJ, Mosquera J-M, et al. Integrative Clinical Genomics of Advanced Prostate Cancer. Cell. 2015;161: 1215–1228. doi:10.1016/j.cell.2015.05.001
A1BG
A1CF
A2M
A2ML1
A3GALT2
A4GALT
A4GNT
AACSP1
AADAC
AADACL2
AADACL4
AADAT
AAGAB
AAK1
AAMP
AANAT
AAR2
AARD
AARS
AARS2
AASDH
AASS
AATF
AATK
ABAT
ABCA1
ABCA10
ABCA11P
ABCA12
ABCA13
ABCA2
ABCA3
ABCA4
ABCA5
ABCA6
ABCA7
ABCA8
ABCA9
ABCB1
ABCB10
ABCB11
ABCB4
ABCB5
ABCB6
ABCB7
ABCB8
ABCB9
ABCC1
ABCC10
ABCC11
ABCC12
ABCC13
ABCC2
ABCC3
ABCC4
ABCC5
ABCC6
ABCC8
ABCC9
ABCD1
ABCD2
ABCD3
ABCD4
ABCE1
ABCF1
ABCF2
ABCF3
ABCG1
ABCG2
ABCG4
ABCG5
ABCG8
ABHD1
ABHD11
ABHD12
ABHD13
ABHD16B
ABHD17A
ABHD3
ABHD6
ABHD8
ABI1
ABI2
ABI3BP
ABL1
ABL2
ABLIM1
ABLIM2
ABO
ABR
ABRA
ABTB1
ABTB2
AC002472.13
AC003958.2
AC003986.5
AC004381.6
AC005281.2
AC005329.7
AC005609.1
AC006116.24
AC006455.1
AC006946.15
AC007092.1
AC007246.3
AC007405.2
AC008132.13
AC009041.2
AC009237.8
AC009365.3
AC009499.1
AC010336.1
AC010547.9
AC010642.1
AC010731.4
AC016722.1
AC016757.3
AC016995.3
AC018470.1
AC018755.1
AC022007.5
AC022498.1
AC022596.6
AC023469.1
AC024560.3
AC026202.1
AC027612.6
AC062028.1
AC074091.13
AC079341.1
AC079354.1
AC090616.2
AC091801.1
AC092299.7
AC093642.5
AC093838.4
AC096579.13
AC098828.2
AC103965.1
AC104654.1
AC104809.3
AC105402.4
AC105760.2
AC108676.1
AC110781.3
AC112721.1
AC128709.2
AC129492.6
AC131097.3
AC136604.1
AC138969.4
AC140481.1
AC144521.1
AC145123.2
AC145676.2
AC226119.5
ACAA1
ACAA2
ACACA
ACACB
ACAD10
ACAD11
ACAD8
ACAD9
ACADL
ACADM
ACADSB
ACAN
ACAP1
ACAP3
ACAT1
ACAT2
ACBD3
ACBD4
ACCS
ACCSL
ACD
ACE
ACE2
ACHE
ACIN1
ACKR2
ACKR3
ACLY
ACO2
ACOT11
ACOT13
ACOT2
ACOT8
ACOT9
ACOX1
ACOX2
ACOX3
ACOXL
ACP2
ACP6
ACPL2
ACPP
ACPT
ACR
ACRBP
ACRC
ACSBG1
ACSBG2
ACSF2
ACSL1
ACSL3
ACSL4
ACSL5
ACSL6
ACSM1
ACSM2B
ACSM3
ACSM4
ACSM5
ACSS1
ACSS2
ACSS3
ACTA1
ACTA2
ACTB
ACTC1
ACTG2
ACTL10
ACTL6A
ACTL6B
ACTL7A
ACTL7B
ACTL8
ACTL9
ACTN1
ACTN2
ACTN3
ACTN4
ACTR10
ACTR1A
ACTR2
ACTR3B
ACTR3C
ACTR5
ACTR6
ACTRT2
ACVR1B
ACVR2A
ACVRL1
ACY3
ACYP2
AD000671.6
ADA
ADAD1
ADAD2
ADAL
ADAM10
ADAM11
ADAM15
ADAM17
ADAM18
ADAM19
ADAM2
ADAM20
ADAM21
ADAM21P1
ADAM22
ADAM23
ADAM28
ADAM29
ADAM30
ADAM32
ADAM33
ADAM7
ADAM9
ADAMDEC1
ADAMTS1
ADAMTS10
ADAMTS12
ADAMTS13
ADAMTS14
ADAMTS15
ADAMTS16
ADAMTS17
ADAMTS18
ADAMTS19
ADAMTS2
ADAMTS20
ADAMTS3
ADAMTS4
ADAMTS5
ADAMTS6
ADAMTS7
ADAMTS8
ADAMTS9
ADAMTSL1
ADAMTSL3
ADAMTSL4
ADAP1
ADAP2
ADAR
ADARB2
ADAT1
ADAT3
ADC
ADCK1
ADCK2
ADCK4
ADCK5
ADCY1
ADCY10
ADCY2
ADCY3
ADCY4
ADCY5
ADCY6
ADCY7
ADCY8
ADCY9
ADCYAP1
ADCYAP1R1
ADD2
ADD3
ADGB
ADH1A
ADH1B
ADH4
ADH5
ADH6
ADH7
ADHFE1
ADI1
ADIG
ADIPOR2
ADM
ADNP
ADNP2
ADO
ADORA3
ADPGK
ADPRHL1
ADPRHL2
ADPRM
ADRA1A
ADRA1B
ADRA1D
ADRA2A
ADRA2C
ADRB1
ADRB2
ADRB3
ADRBK1
ADRBK2
ADRM1
ADSL
ADSS
AE000661.37
AEBP1
AEBP2
AEN
AES
AF131216.5
AF146191.4
AFAP1
AFAP1L1
AFAP1L2
AFF1
AFF2
AFF3
AFF4
AFG3L2
AFM
AFP
AFTPH
AGA
AGAP1
AGAP10
AGAP2
AGAP3
AGAP5
AGBL1
AGBL3
AGBL4
AGBL5
AGER
AGFG1
AGGF1
AGK
AGL
AGMO
AGO1
AGO2
AGO3
AGO4
AGPAT1
AGPAT3
AGPAT4
AGPAT9
AGPS
AGR2
AGR3
AGRN
AGT
AGTPBP1
AGTR1
AGTRAP
AGXT
AGXT2
AHCTF1
AHCY
AHCYL1
AHCYL2
AHDC1
AHI1
AHNAK
AHNAK2
AHR
AHRR
AHSA1
AHSG
AICDA
AIF1
AIF1L
AIFM2
AIFM3
AIG1
AIM1
AIM1L
AIM2
AIP
AIPL1
AIRE
AJ271736.10
AJAP1
AJUBA
AK2
AK5
AK7
AK8
AK9
AKAP1
AKAP10
AKAP11
AKAP12
AKAP13
AKAP3
AKAP4
AKAP6
AKAP7
AKAP8
AKAP8L
AKAP9
AKIP1
AKIRIN1
AKIRIN2
AKNA
AKNAD1
AKR1A1
AKR1B1
AKR1B10
AKR1B15
AKR1C1
AKR1C3
AKR1CL1
AKR1E2
AKR7A2
AKR7L
AKT1
AKT2
AKT3
AL031666.2
AL033381.1
AL078585.1
AL132819.1
AL133481.1
AL354898.1
AL355390.1
AL358113.1
AL391421.1
AL583828.1
AL590822.2
AL590867.1
AL603965.1
AL627171.2
AL901608.1
ALAS1
ALAS2
ALB
ALCAM
ALDH16A1
ALDH1A1
ALDH1A2
ALDH1A3
ALDH1L1
ALDH1L2
ALDH2
ALDH3A1
ALDH3A2
ALDH3B1
ALDH3B2
ALDH4A1
ALDH5A1
ALDH7A1
ALDH8A1
ALDOB
ALDOC
ALG10B
ALG13
ALG1L
ALG2
ALG5
ALG6
ALG9
ALK
ALKBH2
ALKBH3
ALKBH3-AS1
ALKBH4
ALKBH5
ALKBH6
ALKBH7
ALKBH8
ALMS1
ALMS1P
ALOX12B
ALOX15B
ALOX5
ALOX5AP
ALPI
ALPK1
ALPK2
ALPK3
ALPL
ALPP
ALPPL2
ALS2
ALS2CL
ALS2CR11
ALS2CR12
ALX1
ALX3
ALX4
ALYREF
AMACR
AMBN
AMBP
AMBRA1
AMD1
AMDHD1
AMDHD2
AMELY
AMER1
AMER2
AMER3
AMH
AMHR2
AMICA1
AMIGO3
AMN1
AMOT
AMOTL1
AMOTL2
AMPD1
AMPD2
AMPD3
AMPH
AMT
AMTN
AMZ1
AMZ2P1
ANAPC1
ANAPC2
ANAPC5
ANAPC7
ANGEL2
ANGPT1
ANGPT4
ANGPTL1
ANGPTL2
ANGPTL3
ANGPTL4
ANGPTL5
ANGPTL7
ANHX
ANK1
ANK2
ANK3
ANKAR
ANKDD1A
ANKDD1B
ANKEF1
ANKFY1
ANKHD1
ANKK1
ANKLE1
ANKLE2
ANKMY1
ANKMY2
ANKRD10
ANKRD11
ANKRD12
ANKRD13A
ANKRD13B
ANKRD13C
ANKRD13D
ANKRD16
ANKRD17
ANKRD18B
ANKRD2
ANKRD20A8P
ANKRD22
ANKRD23
ANKRD24
ANKRD26
ANKRD26P1
ANKRD27
ANKRD28
ANKRD29
ANKRD30A
ANKRD30B
ANKRD30BL
ANKRD30BP2
ANKRD31
ANKRD32
ANKRD34B
ANKRD34C
ANKRD35
ANKRD36
ANKRD36B
ANKRD36BP2
ANKRD36C
ANKRD40
ANKRD42
ANKRD44
ANKRD46
ANKRD52
ANKRD54
ANKRD6
ANKRD60
ANKRD65
ANKRD66
ANKRD7
ANKRD9
ANKS1A
ANKS1B
ANKS3
ANKS6
ANKUB1
ANLN
ANO1
ANO10
ANO2
ANO3
ANO4
ANO5
ANO6
ANO7
ANO8
ANP32A
ANP32B
ANP32D
ANP32E
ANPEP
ANTXR2
ANXA11
ANXA3
ANXA5
ANXA6
ANXA7
ANXA9
AOAH
AOC1
AOC2
AOC3
AOX1
AP000322.53
AP000350.4
AP000525.9
AP000708.1
AP001053.11
AP001604.3
AP001652.1
AP1B1
AP1G1
AP1G2
AP1M1
AP1M2
AP1S1
AP2A1
AP2A2
AP2M1
AP2S1
AP3B2
AP3D1
AP3M2
AP4B1
AP4M1
AP4S1
AP5B1
AP5M1
AP5Z1
APAF1
APBA1
APBA2
APBA3
APBB1
APBB1IP
APBB2
APBB3
APC
APC2
APCDD1
APCDD1L
APCS
APEX1
APEX2
APH1A
APH1B
API5
APLF
APLNR
APLP1
APLP2
APMAP
APOA1
APOA1BP
APOA2
APOB
APOBEC1
APOBEC2
APOBEC3A
APOBEC3B
APOBEC3D
APOBEC3F
APOBEC3H
APOBEC4
APOBR
APOC4
APOD
APOE
APOL1
APOL2
APOL3
APOL4
APOL5
APOL6
APOLD1
APOM
APOOL
APP
APPBP2
APPL1
APPL2
APTX
AQP1
AQP10
AQP12A
AQP2
AQP3
AQP4
AQP5
AQP6
AQP7
AQP9
AQPEP
AQR
AR
ARAF
ARAP1
ARAP2
ARAP3
ARC
ARCN1
ARF4
ARF5
ARFGAP1
ARFGAP2
ARFGEF1
ARFGEF2
ARFIP2
ARFRP1
ARG1
ARGFX
ARGLU1
ARHGAP11A
ARHGAP12
ARHGAP15
ARHGAP17
ARHGAP18
ARHGAP19-SLIT1
ARHGAP20
ARHGAP21
ARHGAP22
ARHGAP23
ARHGAP24
ARHGAP25
ARHGAP26
ARHGAP27
ARHGAP28
ARHGAP29
ARHGAP30
ARHGAP31
ARHGAP32
ARHGAP35
ARHGAP36
ARHGAP39
ARHGAP4
ARHGAP40
ARHGAP42
ARHGAP44
ARHGAP5
ARHGAP6
ARHGAP8
ARHGEF1
ARHGEF10
ARHGEF10L
ARHGEF11
ARHGEF12
ARHGEF15
ARHGEF17
ARHGEF18
ARHGEF19
ARHGEF2
ARHGEF25
ARHGEF26
ARHGEF28
ARHGEF3
ARHGEF33
ARHGEF37
ARHGEF38
ARHGEF39
ARHGEF4
ARHGEF40
ARHGEF5
ARHGEF9
ARID1A
ARID1B
ARID2
ARID3A
ARID3B
ARID3C
ARID4A
ARID4B
ARID5A
ARID5B
ARIH1
ARIH2
ARL1
ARL10
ARL11
ARL13A
ARL13B
ARL14
ARL14EP
ARL16
ARL2
ARL2BP
ARL3
ARL4C
ARL4D
ARL6IP1
ARL6IP4
ARL6IP5
ARL8B
ARMC10
ARMC3
ARMC4
ARMC5
ARMC6
ARMC7
ARMC8
ARMC9
ARMCX1
ARMCX2
ARMCX3
ARMS2
ARNT
ARNTL
ARNTL2
ARPC1A
ARPC1B
ARPC2
ARPC5
ARPP21
ARRB1
ARRB2
ARRDC2
ARRDC3
ARRDC4
ARSB
ARSD
ARSF
ARSG
ARSH
ARSI
ARSJ
ARSK
ART1
ART4
ART5
ARVCF
ARX
ASAH1
ASAP1
ASAP2
ASAP3
ASB10
ASB13
ASB15
ASB16
ASB18
ASB2
ASB6
ASCC2
ASCC3
ASCL4
ASF1B
ASGR2
ASH1L
ASIC1
ASIC2
ASIC4
ASIP
ASL
ASNA1
ASNSD1
ASPA
ASPDH
ASPG
ASPH
ASPHD1
ASPHD2
ASPM
ASPRV1
ASPSCR1
ASS1
ASTE1
ASTL
ASTN1
ASTN2
ASUN
ASXL1
ASXL2
ASXL3
ASZ1
ATAD2
ATAD2B
ATAD3A
ATAD3B
ATAD3C
ATAD5
ATAT1
ATCAY
ATE1
ATF1
ATF2
ATF3
ATF4
ATF6
ATF6B
ATG10
ATG13
ATG16L1
ATG2A
ATG2B
ATG3
ATG4B
ATG4C
ATG7
ATG9A
ATG9B
ATHL1
ATIC
ATL1
ATL2
ATL3
ATM
ATMIN
ATN1
ATOH8
ATOX1
ATP10A
ATP10B
ATP10D
ATP11A
ATP11B
ATP11C
ATP13A1
ATP13A2
ATP13A3
ATP13A4
ATP13A5
ATP1A1
ATP1A2
ATP1A3
ATP1A4
ATP2A1
ATP2A2
ATP2A3
ATP2B1
ATP2B2
ATP2B3
ATP2B4
ATP2C1
ATP2C2
ATP4A
ATP4B
ATP5B
ATP5E
ATP5G1
ATP5G2
ATP5L2
ATP5O
ATP5SL
ATP6AP1
ATP6AP2
ATP6V0A1
ATP6V0A2
ATP6V0A4
ATP6V0B
ATP6V0D1
ATP6V0D2
ATP6V0E1
ATP6V0E2
ATP6V1A
ATP6V1B1
ATP6V1C1
ATP6V1D
ATP6V1F
ATP6V1G1
ATP6V1G3
ATP6V1H
ATP7A
ATP7B
ATP8A1
ATP8A2
ATP8B1
ATP8B2
ATP8B3
ATP8B4
ATP9A
ATP9B
ATPAF1
ATPAF2
ATR
ATRIP
ATRN
ATRNL1
ATRX
ATXN1
ATXN10
ATXN2
ATXN2L
ATXN3
ATXN3L
ATXN7
ATXN7L1
ATXN7L2
ATXN7L3
AUH
AUP1
AURKA
AURKAIP1
AUTS2
AVIL
AVL9
AVPR1A
AVPR2
AXDND1
AXIN1
AXIN2
AXL
AZGP1
AZI1
B3GALNT1
B3GALNT2
B3GALT1
B3GALT4
B3GALT6
B3GALTL
B3GAT1
B3GAT2
B3GAT3
B3GNT1
B3GNT2
B3GNT3
B3GNT4
B3GNT5
B3GNT7
B3GNT8
B3GNT9
B3GNTL1
B4GALNT1
B4GALNT2
B4GALNT3
B4GALNT4
B4GALT2
B4GALT3
B4GALT4
B4GALT5
B9D1
BAALC
BAAT
BACE1
BACE2
BACH1
BACH2
BAD
BAG1
BAG3
BAG4
BAG6
BAGE2
BAHD1
BAI1
BAI2
BAI3
BAIAP2
BAIAP2L1
BAIAP3
BAK1
BANK1
BANP
BAP1
BARD1
BARHL1
BARHL2
BARX1
BASP1
BATF
BAX
BAZ1A
BAZ1B
BAZ2A
BAZ2B
BBOX1
BBS1
BBS10
BBS12
BBS2
BBS4
BBS5
BBS7
BBS9
BBX
BCAN
BCAP29
BCAR3
BCAS1
BCAS3
BCAS4
BCAT1
BCAT2
BCCIP
BCKDHA
BCKDHB
BCKDK
BCL11A
BCL11B
BCL2L10
BCL2L11
BCL2L14
BCL2L15
BCL3
BCL6B
BCL7A
BCL7B
BCL7C
BCL9
BCL9L
BCLAF1
BCO2
BCORL1
BCR
BCS1L
BDH1
BDH2
BDKRB1
BDKRB2
BDNF
BDP1
BEAN1
BECN1
BEGAIN
BEND2
BEND3
BEND5
BEND6
BEND7
BEST1
BEST2
BEST3
BEST4
BET1L
BFAR
BFSP1
BFSP2
BGLAP
BGN
BHLHE22
BHLHE40
BHMT2
BICC1
BICD1
BICD2
BID
BIN1
BIN2
BIRC2
BIRC3
BIRC5
BIRC6
BIRC7
BIRC8
BLCAP
BLID
BLK
BLM
BLMH
BLNK
BLOC1S1
BLOC1S2
BLOC1S6
BLVRA
BLVRB
BLZF1
BMP1
BMP10
BMP15
BMP2
BMP2K
BMP3
BMP4
BMP5
BMP6
BMP7
BMPER
BMPR1B
BMPR2
BMS1
BMS1P20
BNC1
BNC2
BNIP1
BNIP2
BNIP3
BNIP3P1
BNIPL
BOC
BOD1
BOD1L1
BOD1L2
BOLA1
BOLL
BOP1
BPHL
BPI
BPIFA2
BPIFA4P
BPIFB1
BPIFB4
BPIFC
BPTF
BRAF
BRAP
BRAT1
BRCA1
BRCA2
BRD1
BRD2
BRD4
BRD7
BRD8
BRD9
BRDT
BRE
BRF1
BRF2
BRI3BP
BRINP1
BRINP2
BRINP3
BRIP1
BRIX1
BRK1
BRMS1
BRMS1L
BROX
BRPF1
BRS3
BRSK1
BRSK2
BRWD1
BRWD3
BSCL2
BSG
BSN
BSND
BST2
BSX
BTAF1
BTBD1
BTBD10
BTBD11
BTBD17
BTBD19
BTBD2
BTBD3
BTBD6
BTBD7
BTBD9
BTD
BTF3
BTF3L4
BTG2
BTK
BTN1A1
BTN2A1
BTN2A3P
BTN3A1
BTN3A2
BTN3A3
BTNL2
BTNL3
BTNL8
BTNL9
BTRC
BUB1B
BUB3
BUD13
BZRAP1
BZW2
C10orf10
C10orf105
C10orf112
C10orf118
C10orf12
C10orf126
C10orf128
C10orf129
C10orf131
C10orf137
C10orf2
C10orf54
C10orf62
C10orf68
C10orf71
C10orf76
C10orf82
C10orf88
C10orf90
C11orf16
C11orf21
C11orf24
C11orf30
C11orf31
C11orf48
C11orf49
C11orf53
C11orf57
C11orf63
C11orf65
C11orf70
C11orf80
C11orf84
C11orf87
C11orf88
C11orf95
C11orf96
C12orf23
C12orf36
C12orf39
C12orf4
C12orf40
C12orf42
C12orf43
C12orf44
C12orf45
C12orf5
C12orf52
C12orf55
C12orf56
C12orf60
C12orf61
C12orf68
C12orf73
C12orf74
C12orf76
C12orf77
C12orf80
C14orf1
C14orf132
C14orf159
C14orf166B
C14orf177
C14orf180
C14orf23
C14orf37
C14orf39
C14orf79
C15orf26
C15orf27
C15orf37
C15orf38
C15orf40
C15orf41
C15orf43
C15orf52
C15orf53
C15orf56
C15orf57
C15orf60
C16orf11
C16orf45
C16orf52
C16orf54
C16orf58
C16orf59
C16orf62
C16orf70
C16orf71
C16orf74
C16orf80
C16orf89
C16orf95
C16orf96
C16orf98
C17orf100
C17orf102
C17orf104
C17orf107
C17orf47
C17orf50
C17orf51
C17orf59
C17orf64
C17orf70
C17orf72
C17orf76-AS1
C17orf77
C17orf80
C17orf82
C17orf85
C17orf97
C17orf99
C18orf42
C18orf54
C18orf56
C18orf8
C19orf12
C19orf18
C19orf26
C19orf35
C19orf38
C19orf43
C19orf44
C19orf45
C19orf48
C19orf52
C19orf54
C19orf55
C19orf60
C19orf66
C19orf68
C19orf70
C19orf73
C19orf80
C19orf81
C1D
C1GALT1
C1orf101
C1orf105
C1orf106
C1orf110
C1orf112
C1orf115
C1orf116
C1orf122
C1orf158
C1orf159
C1orf167
C1orf170
C1orf173
C1orf174
C1orf177
C1orf198
C1orf200
C1orf204
C1orf21
C1orf228
C1orf229
C1orf234
C1orf27
C1orf43
C1orf51
C1orf52
C1orf54
C1orf61
C1orf63
C1orf65
C1orf74
C1orf85
C1orf86
C1orf87
C1orf94
C1orf95
C1QB
C1QBP
C1QC
C1QL1
C1QL3
C1QL4
C1QTNF1
C1QTNF2
C1QTNF5
C1QTNF7
C1QTNF9B
C1R
C1RL
C1S
C20orf112
C20orf144
C20orf166-AS1
C20orf194
C20orf195
C20orf196
C20orf197
C20orf26
C20orf27
C20orf85
C21orf128
C21orf2
C21orf37
C21orf54
C21orf58
C21orf67
C21orf88
C21orf91
C22orf15
C22orf31
C22orf34
C22orf39
C22orf42
C22orf46
C2CD2
C2CD2L
C2CD4C
C2CD5
C2ORF15
C2orf16
C2orf42
C2orf44
C2orf50
C2orf61
C2orf68
C2orf71
C2orf72
C2orf74
C2orf76
C2orf78
C2orf80
C2orf81
C2orf88
C2orf91
C3
C3AR1
C3orf17
C3orf18
C3orf20
C3orf30
C3orf35
C3orf38
C3orf49
C3orf52
C3orf55
C3orf56
C3orf58
C3orf62
C3orf65
C3orf67
C3orf72
C3orf79
C3orf84
C4BPA
C4BPB
C4orf21
C4orf22
C4orf27
C4orf29
C4orf3
C4orf33
C4orf40
C4orf45
C5
C5AR2
C5orf22
C5orf28
C5orf34
C5orf42
C5orf45
C5orf47
C5orf51
C5orf60
C6
C6orf10
C6orf106
C6orf118
C6orf120
C6orf141
C6orf15
C6orf183
C6orf195
C6orf201
C6orf211
C6orf222
C6orf25
C6orf52
C6orf58
C6orf62
C6orf99
C7
C7orf10
C7orf26
C7orf31
C7orf33
C7orf49
C7orf50
C7orf55-LUC7L2
C7orf57
C7orf61
C7orf63
C7orf71
C7orf72
C7orf73
C7orf76
C8A
C8B
C8orf17
C8orf33
C8orf34
C8orf37
C8orf44
C8orf46
C8orf47
C8orf48
C8orf49
C8orf56
C8orf59
C8orf74
C8orf76
C8orf82
C8orf87
C9
C9orf114
C9orf116
C9orf117
C9orf131
C9orf156
C9orf169
C9orf170
C9orf171
C9orf172
C9orf24
C9orf3
C9orf40
C9orf41
C9orf43
C9orf50
C9orf57
C9orf62
C9orf72
C9orf78
C9orf84
C9orf9
C9orf96
CA1
CA10
CA11
CA12
CA13
CA14
CA2
CA3
CA4
CA5A
CA5BP1
CA6
CA7
CA9
CAAP1
CAB39
CABIN1
CABP1
CABP4
CABP7
CABS1
CACHD1
CACNA1A
CACNA1B
CACNA1C
CACNA1D
CACNA1E
CACNA1F
CACNA1G
CACNA1H
CACNA1I
CACNA1S
CACNA2D1
CACNA2D2
CACNA2D3
CACNA2D4
CACNB1
CACNB2
CACNB3
CACNB4
CACNG1
CACNG3
CACNG4
CACNG5
CACNG7
CACNG8
CACTIN
CACUL1
CAD
CADM2
CADM3
CADM4
CADPS
CADPS2
CAGE1
CALCOCO1
CALCOCO2
CALCRL
CALD1
CALHM1
CALHM3
CALM1
CALML5
CALML6
CALN1
CALR3
CALU
CAMK1
CAMK1D
CAMK1G
CAMK2A
CAMK4
CAMKK1
CAMKMT
CAMKV
CAMLG
CAMSAP1
CAMSAP2
CAMSAP3
CAMTA1
CAMTA2
CAND1
CAND2
CANT1
CAPN1
CAPN10
CAPN11
CAPN12
CAPN14
CAPN15
CAPN2
CAPN3
CAPN5
CAPN7
CAPN8
CAPNS1
CAPRIN1
CAPRIN2
CAPS2
CAPSL
CAPZA1
CAPZA2
CAPZA3
CAPZB
CARD10
CARD11
CARD14
CARD6
CARD8
CARD9
CARNS1
CARS
CARS2
CARTPT
CASC1
CASC14
CASC3
CASC5
CASD1
CASK
CASKIN1
CASP1
CASP10
CASP16
CASP2
CASP5
CASP6
CASP7
CASP8
CASP8AP2
CASP9
CASQ1
CASQ2
CASR
CASS4
CAST
CASZ1
CAT
CATSPER1
CATSPER2P1
CATSPER4
CATSPERB
CATSPERD
CATSPERG
CAV2
CAV3
CBFA2T2
CBFA2T3
CBL
CBLB
CBLC
CBLL1
CBLN1
CBLN3
CBLN4
CBR1
CBR3
CBS
CBWD2
CBWD5
CBX2
CBX3
CBX4
CBX5
CBX6
CBX8
CBY1
CC2D1A
CC2D1B
CC2D2A
CC2D2B
CCAR1
CCAR2
CCBE1
CCBL1
CCBL2
CCDC101
CCDC102A
CCDC102B
CCDC104
CCDC105
CCDC108
CCDC11
CCDC110
CCDC113
CCDC116
CCDC12
CCDC120
CCDC125
CCDC127
CCDC129
CCDC13
CCDC132
CCDC134
CCDC135
CCDC136
CCDC138
CCDC14
CCDC141
CCDC142
CCDC144NL
CCDC146
CCDC147
CCDC149
CCDC15
CCDC150
CCDC151
CCDC152
CCDC154
CCDC155
CCDC157
CCDC158
CCDC159
CCDC166
CCDC167
CCDC168
CCDC169
CCDC17
CCDC170
CCDC171
CCDC173
CCDC174
CCDC176
CCDC178
CCDC18
CCDC180
CCDC181
CCDC19
CCDC22
CCDC28A
CCDC28B
CCDC3
CCDC30
CCDC33
CCDC34
CCDC36
CCDC37
CCDC38
CCDC39
CCDC40
CCDC41
CCDC47
CCDC50
CCDC53
CCDC57
CCDC58
CCDC6
CCDC60
CCDC62
CCDC63
CCDC64B
CCDC65
CCDC66
CCDC67
CCDC68
CCDC69
CCDC70
CCDC71
CCDC73
CCDC74B
CCDC77
CCDC78
CCDC79
CCDC8
CCDC80
CCDC81
CCDC82
CCDC83
CCDC85A
CCDC87
CCDC88A
CCDC88B
CCDC88C
CCDC9
CCDC90B
CCDC91
CCDC92
CCDC93
CCDC94
CCDC96
CCDC97
CCER1
CCHCR1
CCIN
CCK
CCKAR
CCKBR
CCL11
CCL15
CCL5
CCL8
CCM2
CCM2L
CCNA1
CCNA2
CCNB1IP1
CCNB2
CCNB3
CCNC
CCND1
CCND2
CCND3
CCNDBP1
CCNE1
CCNE2
CCNF
CCNG2
CCNH
CCNJ
CCNJL
CCNK
CCNL1
CCNL2
CCNO
CCNYL2
CCP110
CCPG1
CCR3
CCR5
CCR7
CCR8
CCRL2
CCS
CCSAP
CCSER1
CCSER2
CCT3
CCT4
[truncated: 11,973 more rows]
