# Supplementary material for: Whole-exome sequencing reveals a comprehensive germline mutation landscape and identifies twelve novel predisposition genes in Chinese prostate cancer patients
Source: PLoS Genet. 2022 Sep 12;18(9):e1010373. doi: 10.1371/journal.pgen.1010373 (PMC9499300; doi:10.1371/journal.pgen.1010373)
Supplement: S13 Table — (XLSX) [file pgen.1010373.s028.xlsx]

## Sheet: S13 Table
S13 Table. Frequency of the VUS-containing genes in the PI3K-Akt signaling pathway enriched in the Hong Kong cohort, the Shanghai cohort and variant-containing genes in the PI3K-Akt signaling pathway enriched in the study of Robinson et al.[1] Reference: 1. Robinson D, Van Allen EM, Wu Y-M, Schultz N, Lonigro RJ, Mosquera J-M, et al. Integrative Clinical Genomics of Advanced Prostate Cancer. Cell…
Gene name	HK cohort (N=100)	Shang cohort (N=167)	Robinson et al. (N=150)[1]
TSC2	6	4	5
COL2A1	5	3	1
FGFR3	5	6	2
ERBB3	4	7	9
FLT3	4	6	3
TNC	4	9	4
COL1A1	3	4	5
CREB3L1	3	1	3
CSF1R	3	3	3
ERBB2	3	4	1
ITGB8	3	2	4
JAK3	3	5	1
NTRK1	3	8	3
EGFR	2	1	1
FGFR1	2	1	0
FOXO3	2	1	0
ITGA6	2	2	2
ITGAV	2	1	4
KDR	2	5	2
PDGFB	2	7	1
PIK3CB	2	0	5
SGK1	2	3	2
TSC1	2	6	1
BCL2L11	1	0	1
BRCA1	1	0	4
CASP9	1	1	1
CCNE1	1	1	2
CDK4	1	1	2
CDKN1A	1	3	0
CDKN1B	1	0	2
CREB3L2	1	2	2
CSF3R	1	2	3
ERBB4	1	1	4
FGFR4	1	3	2
FLT4	1	1	7
HSP90AB1	1	1	2
IL7R	1	5	6
KIT	1	1	6
MAP2K2	1	1	0
MET	1	3	3
PDGFRA	1	2	3
PDGFRB	1	0	8
PHLPP2	1	4	2
PIK3CA	1	1	7
SYK	1	1	3
YWHAB	1	0	1
IKBKB	0	3	4
JAK1	0	2	2
MTOR	0	2	6
SOS1	0	2	3
STK11	0	2	2
AKT3	0	1	1
CCND1	0	1	2
CCND3	0	1	3
FGF10	0	1	1
HRAS	0	1	1
JAK2	0	1	1
MAP2K1	0	1	0
MAPK1	0	1	2
MYB	0	1	2
PIK3R1	0	1	3
PPP2R1A	0	1	1
RAF1	0	1	3
TP53	0	1	60
TNXB	0	0	13
LAMA5	0	0	12
MAGI1	0	0	12
PTEN	0	0	12
VWF	0	0	9
COL4A2	0	0	8
GNG7	0	0	8
LAMA1	0	0	8
LAMA2	0	0	8
RELN	0	0	8
SOS2	0	0	8
THBS3	0	0	8
COL6A5	0	0	7
COL6A6	0	0	7
FN1	0	0	7
LAMA3	0	0	7
MAGI2	0	0	7
PPP2R2B	0	0	7
COL1A2	0	0	6
COL6A3	0	0	6
FLT1	0	0	6
GYS1	0	0	6
IL2RB	0	0	6
ITGA4	0	0	6
TNR	0	0	6
COL4A1	0	0	5
COL4A3	0	0	5
COL6A2	0	0	5
FGFR2	0	0	5
HGF	0	0	5
INSR	0	0	5
ITGB3	0	0	5
ITGB4	0	0	5
ITGB5	0	0	5
LAMB1	0	0	5
LAMB2	0	0	5
LAMB4	0	0	5
NOS3	0	0	5
PIK3CG	0	0	5
RPTOR	0	0	5
THBS2	0	0	5
YWHAG	0	0	5
CDC37	0	0	4
COL4A4	0	0	4
COL4A6	0	0	4
COL9A2	0	0	4
COL9A3	0	0	4
CREB5	0	0	4
IRS1	0	0	4
ITGA2B	0	0	4
ITGA7	0	0	4
LAMA4	0	0	4
LAMC1	0	0	4
LAMC3	0	0	4
LPAR1	0	0	4
NFKB1	0	0	4
OSMR	0	0	4
PIK3R3	0	0	4
PPP2R2C	0	0	4
PPP2R5C	0	0	4
PTK2	0	0	4
RBL2	0	0	4
RPS6KB1	0	0	4
THBS1	0	0	4
AKT1	0	0	3
CCND2	0	0	3
CD19	0	0	3
CHRM2	0	0	3
CHUK	0	0	3
COL6A1	0	0	3
CRTC2	0	0	3
GNB1	0	0	3
IGF1R	0	0	3
IGF2	0	0	3
ITGA1	0	0	3
ITGA9	0	0	3
MLST8	0	0	3
NR4A1	0	0	3
PIK3CD	0	0	3
PIK3R2	0	0	3
PPP2R5B	0	0	3
PRKAA2	0	0	3
RPS6	0	0	3
RXRA	0	0	3
SGK3	0	0	3
VEGFA	0	0	3
VTN	0	0	3
ATF2	0	0	2
BAD	0	0	2
CCNE2	0	0	2
CDK2	0	0	2
COL4A5	0	0	2
EFNA1	0	0	2
EGF	0	0	2
EIF4EBP1	0	0	2
F2R	0	0	2
FGF18	0	0	2
FGF2	0	0	2
FGF23	0	0	2
FGF9	0	0	2
G6PC	0	0	2
GHR	0	0	2
GNG13	0	0	2
GNGT1	0	0	2
GSK3B	0	0	2
HSP90AA1	0	0	2
IFNA8	0	0	2
IFNAR1	0	0	2
IL2RA	0	0	2
IL3	0	0	2
IL3RA	0	0	2
IL4R	0	0	2
IL6	0	0	2
IL7	0	0	2
ITGA11	0	0	2
ITGA3	0	0	2
ITGA5	0	0	2
ITGA8	0	0	2
ITGB7	0	0	2
KITLG	0	0	2
LAMB3	0	0	2
LAMC2	0	0	2
MCL1	0	0	2
NGFR	0	0	2
NTRK2	0	0	2
PCK1	0	0	2
PDGFD	0	0	2
PDPK1	0	0	2
PHLPP1	0	0	2
PIK3R5	0	0	2
PIK3R6	0	0	2
PKN3	0	0	2
PPP2R1B	0	0	2
PPP2R3A	0	0	2
PPP2R5D	0	0	2
RAC1	0	0	2
RELA	0	0	2
RPS6KB2	0	0	2
TEK	0	0	2
THBS4	0	0	2
TLR2	0	0	2
TNN	0	0	2
VEGFB	0	0	2
VEGFC	0	0	2
YWHAE	0	0	2
YWHAH	0	0	2
AKT2	0	0	1
ANGPT1	0	0	1
ANGPT4	0	0	1
ATF4	0	0	1
ATF6B	0	0	1
BDNF	0	0	1
CDK6	0	0	1
CHAD	0	0	1
CHRM1	0	0	1
COL9A1	0	0	1
COMP	0	0	1
CREB1	0	0	1
CREB3	0	0	1
CREB3L3	0	0	1
CSF3	0	0	1
CSH2	0	0	1
EFNA2	0	0	1
EFNA4	0	0	1
EFNA5	0	0	1
EIF4B	0	0	1
EPHA2	0	0	1
EPO	0	0	1
EREG	0	0	1
FASLG	0	0	1
FGF3	0	0	1
FGF5	0	0	1
FGF6	0	0	1
FGF7	0	0	1
FGF8	0	0	1
FLT3LG	0	0	1
G6PC3	0	0	1
GH2	0	0	1
GNB2	0	0	1
GNB3	0	0	1
GNB4	0	0	1
GNB5	0	0	1
GNG11	0	0	1
GNG4	0	0	1
GNGT2	0	0	1
IBSP	0	0	1
IFNA1	0	0	1
IFNA13	0	0	1
IFNA2	0	0	1
IGF1	0	0	1
IL2RG	0	0	1
IL4	0	0	1
IL6R	0	0	1
ITGA10	0	0	1
ITGA2	0	0	1
ITGB1	0	0	1
ITGB6	0	0	1
KRAS	0	0	1
LPAR2	0	0	1
LPAR5	0	0	1
MDM2	0	0	1
MYC	0	0	1
NGF	0	0	1
NTF3	0	0	1
NTF4	0	0	1
OSM	0	0	1
PCK2	0	0	1
PDGFA	0	0	1
PDGFC	0	0	1
PGF	0	0	1
PKN1	0	0	1
PPP2CA	0	0	1
PPP2R5A	0	0	1
PRKCA	0	0	1
PRL	0	0	1
PRLR	0	0	1
RHEB	0	0	1
SPP1	0	0	1
THEM4	0	0	1
TLR4	0	0	1
YWHAQ	0	0	1
YWHAZ	0	0	1
