# Supplementary material for: Whole-exome sequencing reveals a comprehensive germline mutation landscape and identifies twelve novel predisposition genes in Chinese prostate cancer patients
Source: PLoS Genet. 2022 Sep 12;18(9):e1010373. doi: 10.1371/journal.pgen.1010373 (PMC9499300; doi:10.1371/journal.pgen.1010373)
Supplement: S14 Table — (XLSX) [file pgen.1010373.s029.xlsx]

## Sheet: S14 Table
S14 Table. Sequencing Coverage and Quality Statistics of Whole exome sequencing (WES)
Samples	Initial bases on target	Total effective reads	Total effective bases (Mb)	Effective sequences on target (Mb)	Capture specificity (%)	Mapping rate on genome (%)	Duplicate rate on genome (%)	Mismatch rate in target region (%)	Average sequencing depth on target	Fraction of target covered >= 1x (%)	Fraction of target covered >= 4x (%)
T0051	60456963	254712409	25388.6	16052.7	63.23	99.91	25.03	0.37	265.52	99.96	99.91
T0090	60456963	279334682	27846.3	17911	64.32	99.9	21.64	0.4	296.26	99.97	99.91
T0101	60456963	277820886	27697.2	17732	64.02	99.9	23.65	0.38	293.3	99.97	99.93
T0137	60456963	244957043	24417.3	14772.8	60.5	99.89	21.49	0.4	244.35	99.94	99.88
T0144	60456963	306538532	30541.9	19300.8	63.19	99.89	22.16	0.36	319.25	99.97	99.93
T0148	60456963	295092224	29394.1	19583.8	66.62	99.9	26.2	0.35	323.93	99.95	99.92
T0231	60456963	326203955	32459.8	17101.7	52.69	99.87	9.43	0.42	282.87	99.97	99.92
T0233	60456963	317536875	31622.2	19831.2	62.71	99.91	22.83	0.33	328.02	99.97	99.93
T0262	60456963	297119130	29616.9	18363.8	62	99.89	27.13	0.37	303.75	99.96	99.91
T0274	60456963	238805668	23791.7	13593	57.13	99.9	21.32	0.4	224.84	99.95	99.89
T0275	60456963	297034091	29611.3	19077.9	64.43	99.92	28.77	0.33	315.56	99.97	99.92
T0295	60456963	264079947	26325.1	16405.4	62.32	99.9	26.27	0.37	271.36	99.95	99.89
T0310	60456963	253214673	25241.3	15687.9	62.15	99.91	23.21	0.37	259.49	99.95	99.89
T0314	60456963	267393796	26634.2	14089	52.9	99.9	22.03	0.4	233.04	99.96	99.89
T0323	60456963	261315761	26032.3	15385	59.1	99.91	33.99	0.36	254.48	99.96	99.9
T0339	60456963	322713881	32159.9	20726.4	64.45	99.91	27.94	0.35	342.83	99.96	99.93
T0346	60456963	333163682	33198.8	21736.6	65.47	99.91	29.98	0.33	359.54	99.97	99.93
T0349	60456963	249820111	24893.5	14811	59.5	99.91	25.55	0.38	244.98	99.95	99.88
T0350	60456963	252281753	25152.1	15682.9	62.35	99.91	21.16	0.4	259.41	99.95	99.88
T0404	60456963	302987942	30211.9	19094.6	63.2	99.93	28.6	0.32	315.84	99.97	99.91
T0412	60456963	292949244	29186.1	15500.1	53.11	99.91	20.97	0.36	256.38	99.96	99.9
T0420	60456963	218613840	21756.6	12391.7	56.96	99.86	27.43	0.5	204.97	99.94	99.85
T0421	60456963	289085412	28796.8	16083.6	55.85	99.92	25.76	0.34	266.03	99.96	99.9
T0431	60456963	261279903	26038.1	15126.1	58.09	99.92	21.35	0.36	250.2	99.96	99.89
T0434	60456963	285302770	28423.7	16861.8	59.32	99.92	27.45	0.31	278.91	99.97	99.91
T0449	60456963	206041577	20483.8	9703.17	47.37	99.86	30.35	0.56	160.5	99.96	99.87
T0569	60456963	292775776	29147.8	19501.7	66.91	99.89	30.15	0.3	322.57	99.96	99.92
T0579	60456963	268043395	26726.2	17085.4	63.93	99.9	25.25	0.34	282.6	99.94	99.87
T0592	60456963	286119303	28516.6	17163.1	60.19	99.89	27.16	0.32	283.89	99.96	99.91
T0598	60456963	262506742	26143	13624.2	52.11	99.88	17.31	0.43	225.35	99.96	99.9
T0621	60456963	312552950	31150.1	18125.6	58.19	99.89	22.64	0.4	299.81	99.97	99.93
T0631	60456963	258571093	25757.5	14653.9	56.89	99.87	22.63	0.4	242.39	99.96	99.91
T0651	60456963	286471468	28545.1	17893.1	62.68	99.89	24.87	0.38	295.96	99.98	99.93
T0658	60456963	263250677	26236.6	15883.7	60.54	99.89	21.87	0.4	262.73	99.96	99.92
T0660	60456963	313851230	31240.6	16996.1	54.4	99.89	19.84	0.38	281.13	99.97	99.92
T0664	60456963	268643953	26731.9	14915	55.79	99.88	17.71	0.36	246.7	99.97	99.9
T0672	60456963	290389800	28917.6	16878.4	58.37	99.89	23.19	0.36	279.18	99.96	99.9
T0674	60456963	306741199	30557.7	17885.1	58.53	99.88	22.24	0.38	295.83	99.96	99.91
T0706	60456963	302246125	30118.4	17066.2	56.66	99.93	23.98	0.32	282.29	99.96	99.9
T0710	60456963	271032231	27025.7	17095.3	63.26	99.94	23.2	0.32	282.77	99.96	99.9
T0715	60456963	293106106	29212.8	18216.5	62.36	99.9	26.77	0.37	301.31	99.97	99.92
T0722	60456963	302136617	30096.2	19004.9	63.15	99.94	28.02	0.3	314.35	99.97	99.92
T0731	60456963	262580786	26163	15071.1	57.6	99.9	22.24	0.37	249.29	99.96	99.88
T0749	60456963	294667664	29346.3	16806.3	57.27	99.93	28.36	0.31	277.99	99.96	99.91
T0751	60456963	277280419	27642.5	17190.6	62.19	99.9	21.55	0.39	284.34	99.96	99.92
T0752	60456963	266295671	26543.8	15519.4	58.47	99.93	25.5	0.33	256.7	99.96	99.9
T0760	60456963	296161938	29528.5	19669.9	66.61	99.94	30.89	0.28	325.35	99.98	99.94
T0764	60456963	329108067	32813.8	20883	63.64	99.91	21.08	0.37	345.42	99.97	99.93
T0768	60456963	265029725	26406.7	17313.7	65.57	99.94	31.26	0.28	286.38	99.96	99.92
T0781	60456963	268322603	26751.6	17725.3	66.26	99.94	28.86	0.29	293.19	99.95	99.9
T0820	60456963	321853709	32063.4	18557.8	57.88	99.9	26.13	0.33	306.96	99.96	99.91
T0824	60456963	279884510	27881	15402.1	55.24	99.89	20.4	0.36	254.76	99.96	99.9
T0831	60456963	277034481	27619.2	17308.1	62.67	99.94	25.23	0.33	286.29	99.96	99.92
T0832	60456963	262226839	26133	16553.5	63.34	99.94	28.21	0.29	273.81	99.96	99.91
T0918	60456963	262121482	26132.2	17408	66.62	99.95	30.89	0.27	287.94	99.96	99.91
T0946	60456963	339767592	33858.2	20543	60.67	99.94	22.01	0.3	339.8	99.96	99.93
T1369	60456963	269957923	26896.1	15623.2	58.09	99.89	21.17	0.45	258.42	99.95	99.89
T1370	60456963	372826301	37106.2	22540.3	60.75	99.87	20.12	0.4	372.83	99.97	99.93
T1390	60456963	339399680	33830.7	22061.5	65.21	99.95	24.81	0.28	364.91	99.95	99.92
T1395	60456963	288350851	28737.9	18453.6	64.21	99.95	21.72	0.3	305.23	99.96	99.91
T1423	60456963	280228770	27915.9	17740.3	63.55	99.9	31.51	0.35	293.44	99.98	99.93
T1532	60456963	261326162	26056.1	16809.9	64.51	99.91	26.05	0.38	278.05	99.95	99.9
T1533	60456963	296430508	29556.2	18626	63.02	99.9	25.64	0.39	308.09	99.96	99.91
T1548	60456963	272976887	27196.9	15284.6	56.2	99.9	25.1	0.37	252.82	99.96	99.9
T1611	60456963	289209940	28820.9	17883.6	62.05	99.92	24.52	0.32	295.81	99.96	99.9
T1664	60456963	304273819	30324	19442	64.11	99.91	27.04	0.36	321.58	99.96	99.92
T1678	60456963	270278487	26931.1	16763.6	62.25	99.91	22.6	0.35	277.28	99.94	99.89
T1699	60456963	266464140	26553.5	17507.6	65.93	99.91	25.58	0.36	289.59	99.97	99.93
T1734	60456963	281999494	28101.7	18369.7	65.37	99.9	27.9	0.36	303.85	99.96	99.92
T1750	60456963	272324099	27148.7	16664.2	61.38	99.91	23.23	0.36	275.64	99.96	99.9
T1765	60456963	291048108	28977.3	17740.5	61.22	99.91	23.36	0.35	293.44	99.98	99.94
T1868	60456963	315670881	31458.3	20018.2	63.63	99.91	24.99	0.35	331.11	99.98	99.94
T1870	60456963	253759042	25274.1	15315.5	60.6	99.9	24.32	0.35	253.33	99.97	99.92
T1881	60456963	270910012	26986.5	17876.9	66.24	99.9	28.59	0.34	295.7	99.96	99.92
T1887	60456963	272631328	27167.4	18430.5	67.84	99.85	29.95	0.32	304.85	99.97	99.93
T1905	60456963	261597732	26039.7	14851.7	57.03	99.84	21.1	0.36	245.66	99.96	99.92
T1909	60456963	257126105	25627.6	15792.7	61.62	99.85	22.36	0.36	261.22	99.96	99.9
T1921	60456963	257529039	25677.8	16217.3	63.16	99.85	21.44	0.39	268.25	99.98	99.93
T1923	60456963	333968266	33198.6	20566.7	61.95	99.84	31.86	0.34	340.19	99.97	99.94
T1937	60456963	312986838	31183.2	20627.8	66.15	99.91	28.22	0.33	341.2	99.97	99.93
T1954	60456963	272688608	27181.3	16968.5	62.43	99.91	24.78	0.35	280.67	99.95	99.89
T1968	60456963	317136372	31559.8	15265	48.37	99.89	20.96	0.35	252.49	99.97	99.92
T1981	60456963	258525442	25749.5	14240.5	55.3	99.9	19.18	0.38	235.55	99.97	99.91
T1999	60456963	288343415	28736.9	17645.4	61.4	99.9	25.57	0.36	291.87	99.97	99.91
T2001	60456963	281028505	27994.5	17796.1	63.57	99.9	29.66	0.34	294.36	99.95	99.9
T2004	60456963	289248899	28820.1	18661.7	64.75	99.88	24.38	0.37	308.68	99.97	99.93
T2016	60456963	265685151	26482.4	16565	62.55	99.89	26.06	0.38	274	99.97	99.92
T2024	60456963	287015222	28574.1	16660.6	58.31	99.88	26.63	0.34	275.58	99.97	99.93
T2029	60456963	264382564	26321.9	13110.7	49.81	99.87	17.1	0.4	216.86	99.97	99.91
T2035	60456963	295716900	29393.8	15004.2	51.05	99.84	41.61	0.35	248.18	99.97	99.92
T2046	60456963	245527527	24462.3	14213.4	58.1	99.9	21.64	0.42	235.1	99.96	99.9
T2088	60456963	301250787	30020.2	20710.3	68.99	99.92	30.2	0.31	342.56	99.96	99.92
T2098	60456963	272643377	27157	18488.2	68.08	99.92	35.11	0.31	305.81	99.95	99.91
T2103	60456963	266507751	26544.6	17013.7	64.09	99.9	36.97	0.33	281.42	99.96	99.92
T2112	60456963	294658998	29349.1	17431.4	59.39	99.9	19.54	0.36	288.33	99.96	99.92
T2133	60456963	269293035	26822.7	15650.3	58.35	99.93	19.48	0.31	258.87	99.96	99.91
T2135	60456963	281267373	28024.6	16903.4	60.32	99.91	30.18	0.35	279.59	99.96	99.91
T2161	60456963	336413982	33485	21367.3	63.81	99.87	19.93	0.39	353.43	99.97	99.94
T2164	60456963	308933332	30785.8	18126.9	58.88	99.91	20	0.36	299.83	99.96	99.92
T2190	60456963	301077132	30002.6	19840.3	66.13	99.91	26.52	0.33	328.17	99.96	99.93
Average	60456963	283667927	28261.6	17234.2	60.91	99.9	25	0.36	285.07	99.96	99.91
